# Supplementary material for: Laser-Plasma Spectroscopy of Hydroxyl with Applications
Source: Molecules. 2020 Feb 22;25(4):988. doi: 10.3390/molecules25040988 (PMC7070330; doi:10.3390/molecules25040988)
Supplement: Supplementary file 1 [file molecules-25-00988-s001.zip]

Archive with 3 entries (3 files):
- figuresOH/OH100micros.dat
- figuresOH/OH100micros-fit.txt
- figuresOH/OHuv-lsf.txt
