# Supplementary material for: Laser-Plasma Spectroscopy of Hydroxyl with Applications
Source: Molecules. 2020 Feb 22;25(4):988. doi: 10.3390/molecules25040988 (PMC7070330; doi:10.3390/molecules25040988)
Supplement: Supplementary file 1 [file molecules-25-00988-s001.zip › figuresOH/OH100micros.dat]

      305.175400    2.453805E-02
      305.207900    2.517933E-02
      305.240500    2.599741E-02
      305.273100    2.666051E-02
      305.305700    2.666717E-02
      305.338300    2.662710E-02
      305.370900    2.609672E-02
      305.403500    2.532402E-02
      305.436100    2.482085E-02
      305.468700    2.385236E-02
      305.501300    2.385909E-02
      305.533900    2.277591E-02
      305.566500    2.256227E-02
      305.599100    2.234087E-02
      305.631700    2.236625E-02
      305.664200    2.260999E-02
      305.696800    2.301327E-02
      305.729400    2.397356E-02
      305.762000    2.476054E-02
      305.794600    2.501369E-02
      305.827200    2.572647E-02
      305.859800    2.673643E-02
      305.892400    2.743114E-02
      305.925000    2.912397E-02
      305.957600    3.110518E-02
      305.990200    3.473529E-02
      306.022800    4.092450E-02
      306.055400    4.911687E-02
      306.088000    5.978104E-02
      306.120600    7.377417E-02
      306.153200    9.139437E-02
      306.185800    1.123748E-01
      306.218400    1.349826E-01
      306.250900    1.573217E-01
      306.283500    1.787992E-01
      306.316100    1.988554E-01
      306.348700    2.136342E-01
      306.381300    2.267698E-01
      306.413900    2.293485E-01
      306.446500    2.329432E-01
      306.479100    2.313699E-01
      306.511700    2.283341E-01
      306.544300    2.276438E-01
      306.576900    2.299420E-01
      306.609500    2.340046E-01
      306.642100    2.394853E-01
      306.674700    2.482439E-01
      306.707200    2.553418E-01
      306.739800    2.604373E-01
      306.772400    2.620924E-01
      306.805000    2.591926E-01
      306.837600    2.523910E-01
      306.870200    2.396792E-01
      306.902800    2.268728E-01
      306.935400    2.128384E-01
      306.968000    1.978244E-01
      307.000600    1.838106E-01
      307.033200    1.685324E-01
      307.065800    1.566354E-01
      307.098400    1.465269E-01
      307.131000    1.356907E-01
      307.163500    1.263371E-01
      307.196100    1.187619E-01
      307.228700    1.106393E-01
      307.261300    1.041556E-01
      307.293900    9.721841E-02
      307.326500    9.218329E-02
      307.359100    8.788299E-02
      307.391700    8.394527E-02
      307.424300    8.126809E-02
      307.456900    7.845717E-02
      307.489500    7.635908E-02
      307.522100    7.590267E-02
      307.554700    7.559253E-02
      307.587300    7.653909E-02
      307.619900    7.820392E-02
      307.652500    8.154733E-02
      307.685100    8.620253E-02
      307.717700    9.130636E-02
      307.750200    9.786081E-02
      307.782800    1.046301E-01
      307.815400    1.098651E-01
      307.848000    1.167974E-01
      307.880600    1.235198E-01
      307.913200    1.296951E-01
      307.945800    1.347873E-01
      307.978400    1.415417E-01
      308.011000    1.463964E-01
      308.043600    1.512486E-01
      308.076200    1.541697E-01
      308.108800    1.548690E-01
      308.141400    1.542604E-01
      308.174000    1.543714E-01
      308.206500    1.543148E-01
      308.239100    1.525757E-01
      308.271700    1.508719E-01
      308.304300    1.490944E-01
      308.336900    1.499687E-01
      308.369500    1.513074E-01
      308.402100    1.542467E-01
      308.434700    1.560518E-01
      308.467300    1.584791E-01
      308.499900    1.595710E-01
      308.532500    1.596548E-01
      308.565100    1.613544E-01
      308.597700    1.618422E-01
      308.630200    1.624340E-01
      308.662800    1.633124E-01
      308.695400    1.650582E-01
      308.728000    1.712218E-01
      308.760600    1.797426E-01
      308.793200    1.946617E-01
      308.825800    2.111557E-01
      308.858400    2.312562E-01
      308.891000    2.527315E-01
      308.923600    2.734545E-01
      308.956200    2.889719E-01
      308.988800    3.002526E-01
      309.021400    3.054943E-01
      309.054000    3.066463E-01
      309.086600    3.027464E-01
      309.119200    2.953041E-01
      309.151800    2.852942E-01
      309.184400    2.728610E-01
      309.216900    2.618859E-01
      309.249500    2.511918E-01
      309.282100    2.429072E-01
      309.314700    2.369769E-01
      309.347300    2.356103E-01
      309.379900    2.349764E-01
      309.412500    2.378448E-01
      309.445100    2.395684E-01
      309.477700    2.421688E-01
      309.510300    2.411125E-01
      309.542900    2.395984E-01
      309.575500    2.345437E-01
      309.608100    2.267158E-01
      309.640700    2.199718E-01
      309.673200    2.143683E-01
      309.705800    2.088812E-01
      309.738400    2.055028E-01
      309.771000    2.062415E-01
      309.803600    2.051917E-01
      309.836200    2.050613E-01
      309.868800    2.041212E-01
      309.901400    2.007131E-01
      309.934000    1.996713E-01
      309.966600    1.968864E-01
      309.999200    1.964902E-01
      310.031800    1.952873E-01
      310.064400    1.984057E-01
      310.097000    2.021594E-01
      310.129500    2.043497E-01
      310.162100    2.027523E-01
      310.194700    1.979397E-01
      310.227300    1.901177E-01
      310.259900    1.806107E-01
      310.292500    1.715139E-01
      310.325100    1.634809E-01
      310.357700    1.593871E-01
      310.390300    1.589439E-01
      310.422900    1.649038E-01
      310.455500    1.751535E-01
      310.488100    1.838627E-01
      310.520700    1.906215E-01
      310.553300    1.963141E-01
      310.585900    1.948007E-01
      310.618500    1.909580E-01
      310.651100    1.826011E-01
      310.683700    1.720636E-01
      310.716200    1.621378E-01
      310.748800    1.518545E-01
      310.781400    1.460698E-01
      310.814000    1.424147E-01
      310.846600    1.435345E-01
      310.879200    1.418754E-01
      310.911800    1.439879E-01
      310.944400    1.446676E-01
      310.977000    1.477417E-01
      311.009600    1.482193E-01
      311.042200    1.517314E-01
      311.074800    1.531992E-01
      311.107400    1.570276E-01
      311.140000    1.600774E-01
      311.172500    1.602585E-01
      311.205100    1.609576E-01
      311.237700    1.583224E-01
      311.270300    1.530857E-01
      311.302900    1.459695E-01
      311.335500    1.385649E-01
      311.368100    1.293197E-01
      311.400700    1.202056E-01
      311.433300    1.138506E-01
      311.465900    1.095125E-01
      311.498500    1.088538E-01
      311.531100    1.112075E-01
      311.563700    1.169755E-01
      311.596300    1.266051E-01
      311.628800    1.361403E-01
      311.661400    1.462478E-01
      311.694000    1.495877E-01
      311.726600    1.524690E-01
      311.759200    1.492726E-01
      311.791800    1.429525E-01
      311.824400    1.343354E-01
      311.857000    1.261631E-01
      311.889600    1.173460E-01
      311.922200    1.115123E-01
      311.954800    1.070684E-01
      311.987400    1.074168E-01
      312.020000    1.112492E-01
      312.052600    1.181939E-01
      312.085200    1.284409E-01
      312.117800    1.393324E-01
      312.150400    1.506436E-01
      312.183000    1.598962E-01
      312.215500    1.668070E-01
      312.248100    1.695071E-01
      312.280700    1.704594E-01
      312.313300    1.640948E-01
      312.345900    1.573046E-01
      312.378500    1.482184E-01
      312.411100    1.394265E-01
      312.443700    1.307479E-01
      312.476300    1.229198E-01
      312.508900    1.182239E-01
      312.541500    1.165235E-01
      312.574100    1.166156E-01
      312.606700    1.194768E-01
      312.639300    1.242908E-01
      312.671800    1.292943E-01
      312.704400    1.336925E-01
      312.737000    1.361921E-01
      312.769600    1.377659E-01
      312.802200    1.355597E-01
      312.834800    1.329033E-01
      312.867400    1.306932E-01
      312.900000    1.280522E-01
      312.932600    1.259574E-01
      312.965200    1.218225E-01
      312.997800    1.171820E-01
      313.030400    1.116464E-01
      313.063000    1.050772E-01
      313.095600    9.826009E-02
      313.128100    9.256953E-02
      313.160700    8.868545E-02
      313.193300    8.609894E-02
      313.225900    8.573403E-02
      313.258500    8.718716E-02
      313.291100    8.998267E-02
      313.323700    9.325597E-02
      313.356300    9.652189E-02
      313.388900    9.870495E-02
      313.421500    9.936243E-02
      313.454100    1.014369E-01
      313.486700    1.039125E-01
      313.519300    1.065451E-01
      313.551800    1.098899E-01
      313.584400    1.116281E-01
      313.617100    1.110820E-01
      313.649700    1.092892E-01
      313.682300    1.063433E-01
      313.714800    1.009739E-01
      313.747400    9.613539E-02
      313.780000    9.182493E-02
      313.812600    8.771082E-02
      313.845200    8.642131E-02
      313.877800    8.707141E-02
      313.910400    8.773277E-02
      313.943000    8.940552E-02
      313.975600    9.052452E-02
      314.008200    9.212981E-02
      314.040800    9.141661E-02
      314.073400    9.164123E-02
      314.106000    9.194034E-02
      314.138500    9.235059E-02
      314.171100    9.264456E-02
      314.203700    9.405912E-02
      314.236300    9.513609E-02
      314.268900    9.562834E-02
      314.301500    9.720354E-02
      314.334100    9.571442E-02
      314.366700    9.438963E-02
      314.399300    9.336907E-02
      314.431900    9.297318E-02
      314.464500    9.409470E-02
      314.497100    9.544159E-02
      314.529700    9.821569E-02
      314.562300    1.028625E-01
      314.594800    1.064387E-01
      314.627400    1.097418E-01
      314.660000    1.106031E-01
      314.692600    1.085121E-01
      314.725200    1.048170E-01
      314.757800    1.005959E-01
      314.790400    9.460362E-02
      314.823000    9.070552E-02
      314.855600    8.845061E-02
      314.888200    8.828074E-02
      314.920800    9.020917E-02
      314.953400    9.191720E-02
      314.986000    9.607140E-02
      315.018600    9.912071E-02
      315.051100    1.012735E-01
      315.083700    1.028667E-01
      315.116300    1.035908E-01
      315.149000    1.032619E-01
      315.181500    1.014353E-01
      315.214100    9.907562E-02
      315.246700    9.609669E-02
      315.279300    9.464635E-02
      315.311900    9.212153E-02
      315.344500    8.853434E-02
      315.377100    8.578226E-02
      315.409700    8.258185E-02
      315.442300    7.909476E-02
      315.474900    7.517372E-02
      315.507500    7.377945E-02
      315.540100    7.367294E-02
      315.572700    7.514232E-02
      315.605300    7.764351E-02
      315.637800    8.143234E-02
      315.670400    8.468236E-02
      315.703000    8.791535E-02
      315.735600    8.867058E-02
      315.768200    8.801492E-02
      315.800800    8.613389E-02
      315.833400    8.210675E-02
      315.866000    7.804023E-02
      315.898600    7.583424E-02
      315.931200    7.422230E-02
      315.963800    7.330602E-02
      315.996400    7.271860E-02
      316.029000    7.240261E-02
      316.061600    7.255366E-02
      316.094100    7.182921E-02
      316.126700    7.026055E-02
      316.159300    6.747042E-02
      316.191900    6.579382E-02
      316.224500    6.484483E-02
      316.257100    6.471694E-02
      316.289700    6.517185E-02
      316.322300    6.674434E-02
      316.354900    6.932277E-02
      316.387500    7.170255E-02
      316.420100    7.268205E-02
      316.452700    7.285316E-02
      316.485300    7.208635E-02
      316.517900    7.057542E-02
      316.550400    6.887770E-02
      316.583000    6.557075E-02
      316.615600    6.300016E-02
      316.648200    6.064513E-02
      316.680800    5.833724E-02
      316.713400    5.849851E-02
      316.746000    5.729881E-02
      316.778600    6.242821E-02
      316.811200    6.586248E-02
      316.843800    6.863353E-02
      316.876400    7.096060E-02
      316.909000    7.049476E-02
      316.941600    6.657676E-02
      316.974200    6.231970E-02
      317.006800    5.690554E-02
      317.039400    5.162558E-02
      317.072000    4.678633E-02
      317.104600    4.300944E-02
      317.137100    4.123735E-02
      317.169700    4.088087E-02
      317.202300    4.392180E-02
      317.234900    4.708917E-02
      317.267500    5.154452E-02
      317.300100    5.655929E-02
      317.332700    6.126857E-02
      317.365300    6.497821E-02
      317.397900    6.693939E-02
      317.430500    6.660832E-02
      317.463100    6.377012E-02
      317.495700    5.939150E-02
      317.528300    5.498346E-02
      317.560900    5.203453E-02
      317.593400    4.966661E-02
      317.626000    4.834670E-02
      317.658600    4.855087E-02
      317.691200    4.909154E-02
      317.723800    4.922767E-02
      317.756400    4.895990E-02
      317.789000    4.756473E-02
      317.821600    4.548524E-02
      317.854200    4.434539E-02
      317.886800    4.315473E-02
      317.919400    4.248384E-02
      317.952000    4.207938E-02
      317.984600    4.205246E-02
      318.017200    4.212164E-02
      318.049700    4.259291E-02
      318.082300    4.326330E-02
      318.114900    4.389102E-02
      318.147500    4.422848E-02
      318.180100    4.486699E-02
      318.212700    4.589059E-02
      318.245300    4.682289E-02
      318.277900    4.750249E-02
      318.310500    4.656259E-02
      318.343100    4.700029E-02
      318.375700    4.743367E-02
      318.408300    4.854452E-02
      318.440900    5.049582E-02
      318.473500    5.266082E-02
      318.506100    5.594210E-02
      318.538700    5.759548E-02
      318.571300    5.840735E-02
      318.603900    5.527433E-02
      318.636400    5.270733E-02
      318.669000    4.819324E-02
      318.701600    4.455865E-02
      318.734200    4.128385E-02
      318.766800    3.692691E-02
      318.799400    3.447044E-02
      318.832000    3.197703E-02
      318.864600    3.083045E-02
      318.897200    3.035481E-02
      318.929800    3.057853E-02
      318.962400    3.072699E-02
      318.995000    3.215387E-02
      319.027600    3.496316E-02
      319.060200    3.846928E-02
      319.092700    4.211265E-02
      319.125300    4.551002E-02
      319.157900    4.731906E-02
      319.190500    4.840374E-02
      319.223100    4.870930E-02
      319.255700    4.780954E-02
      319.288300    4.747235E-02
      319.320900    4.612986E-02
      319.353500    4.606175E-02
      319.386100    4.595798E-02
      319.418700    4.599999E-02
      319.451300    4.510413E-02
      319.483900    4.332436E-02
      319.516400    4.009225E-02
      319.549000    3.636586E-02
      319.581600    3.252128E-02
      319.614200    2.841003E-02
      319.646800    2.452887E-02
      319.679400    2.209545E-02
      319.712000    2.075939E-02
      319.744600    2.043809E-02
      319.777200    2.133928E-02
      319.809800    2.321045E-02
      319.842400    2.558408E-02
      319.875000    2.767072E-02
      319.907600    3.041467E-02
      319.940200    3.228858E-02
      319.972800    3.476544E-02
      320.005400    3.713096E-02
      320.038000    3.933050E-02
      320.070600    4.066747E-02
      320.103100    4.173139E-02
      320.135700    4.315212E-02
      320.168300    4.361694E-02
      320.200900    4.344770E-02
      320.233500    4.190130E-02
      320.266100    4.099141E-02
      320.298700    3.948413E-02
      320.331300    3.692082E-02
      320.363900    3.536275E-02
      320.396500    3.245633E-02
      320.429100    3.060652E-02
      320.461700    2.893464E-02
      320.494300    2.830329E-02
      320.526900    2.794714E-02
      320.559400    2.824888E-02
      320.592000    2.783229E-02
      320.624600    2.666301E-02
      320.657200    2.546506E-02
      320.689800    2.473066E-02
      320.722400    2.400455E-02
      320.755000    2.375076E-02
      320.787600    2.462587E-02
      320.820200    2.666667E-02
      320.852800    2.950716E-02
      320.885400    3.214030E-02
      320.918000    3.537099E-02
      320.950600    3.742096E-02
      320.983200    3.922259E-02
      321.015700    3.807326E-02
      321.048300    3.771421E-02
      321.080900    3.517238E-02
      321.113500    3.391399E-02
      321.146100    3.252634E-02
      321.178700    3.161709E-02
      321.211300    3.202875E-02
      321.243900    3.300408E-02
      321.276500    3.370997E-02
      321.309100    3.423820E-02
      321.341700    3.458906E-02
      321.374300    3.339343E-02
      321.406900    3.289354E-02
      321.439500    3.074746E-02
      321.472100    2.804507E-02
      321.504700    2.636071E-02
      321.537300    2.448031E-02
      321.569900    2.307423E-02
      321.602400    2.253009E-02
      321.635000    2.325195E-02
      321.667600    2.368644E-02
      321.700200    2.470355E-02
      321.732800    2.645025E-02
      321.765400    2.681627E-02
      321.798000    2.754784E-02
      321.830600    2.723036E-02
