# Supplementary material for: Laser-Plasma Spectroscopy of Hydroxyl with Applications
Source: Molecules. 2020 Feb 22;25(4):988. doi: 10.3390/molecules25040988 (PMC7070330; doi:10.3390/molecules25040988)
Supplement: Supplementary file 1 [file molecules-25-00988-s001.zip › figuresOH/OH100micros-fit.txt]

305.1754	0.0322206761821572
305.2079	0.0323262424664783
305.2405	0.0324175406275723
305.2731	0.0324619266081854
305.3057	0.0324361656470864
305.3383	0.0323312447167033
305.3709	0.0321543517222394
305.4035	0.0319272024713124
305.4361	0.0316812485381145
305.4687	0.031451105872601
305.5013	0.0312678165378961
305.5339	0.0311532878786204
305.5665	0.0311167076191784
305.5991	0.0311532240370919
305.6317	0.0312449011560769
305.6642	0.0313634736966407
305.6968	0.0314769860445805
305.7294	0.0315539833340016
305.762	0.031572244595857
305.7946	0.0315255744690701
305.8272	0.0314304673885822
305.8598	0.0313329602299345
305.8924	0.0313174643205701
305.925	0.0315198598394426
305.9576	0.032146078733053
305.9902	0.0334942125305655
306.0228	0.0359730523115039
306.0554	0.0401043380320583
306.088	0.0464925884857478
306.1206	0.0557486569445337
306.1532	0.0683637413575784
306.1858	0.084549178073659
306.2184	0.104079096642991
306.2509	0.126118218727068
306.2835	0.149509237091585
306.3161	0.172504667284201
306.3487	0.193307111234737
306.3813	0.210350886919939
306.4139	0.222632212453566
306.4465	0.229930357610258
306.4791	0.232853552962653
306.5117	0.232692612036318
306.5443	0.23111870437337
306.5769	0.22980186633275
306.6095	0.230043336222209
306.6421	0.232506624239598
306.6747	0.237104878376507
306.7072	0.243044355652593
306.7398	0.249118145132347
306.7724	0.253899111508532
306.805	0.256135267349791
306.8376	0.254989497520105
306.8702	0.250172870358977
306.9028	0.24193736784888
306.9354	0.230951898851488
306.968	0.218113727859958
307.0006	0.204354185870041
307.0332	0.190484481225622
307.0658	0.177104374935996
307.0984	0.164574825042197
307.131	0.153042183741614
307.1635	0.142527162810673
307.1961	0.132871813292994
307.2287	0.124003173661084
307.2613	0.11585136925224
307.2939	0.108402683385305
307.3265	0.101686741567404
307.3591	0.0957431139582676
307.3917	0.0905874541294264
307.4243	0.0861968360482557
307.4569	0.0825235327533791
307.4895	0.079530947351798
307.5221	0.0772327535064018
307.5547	0.0757131856951824
307.5873	0.0751145170859895
307.6199	0.0755929595458719
307.6525	0.07725909941336
307.6851	0.0801266093398755
307.7177	0.084090140503525
307.7502	0.0889255684571713
307.7828	0.0944007399974486
307.8154	0.100246596608877
307.848	0.106266553120348
307.8806	0.112345674585568
307.9132	0.118437452485321
307.9458	0.124521469604487
307.9784	0.130549910196805
308.011	0.136404945038081
308.0436	0.141885033785518
308.0762	0.146727787728413
308.1088	0.150663979462532
308.1414	0.153486113531359
308.174	0.15510968295788
308.2065	0.155607605719328
308.2391	0.155209573495402
308.2717	0.154254806106115
308.3043	0.153136614663526
308.3369	0.152225550653345
308.3695	0.151803137547393
308.4021	0.152016552600496
308.4347	0.152862921199409
308.4673	0.154205819880307
308.4999	0.155820058149323
308.5325	0.157455501684394
308.5651	0.158908753253108
308.5977	0.160093316687932
308.6302	0.161098417696654
308.6628	0.162245937991559
308.6954	0.16408830291548
308.728	0.167382783752239
308.7606	0.172976270441977
308.7932	0.181617012145901
308.8258	0.19372195031228
308.8584	0.209166531691664
308.891	0.227178276903521
308.9236	0.246394107709449
308.9562	0.265087168716483
308.9888	0.281503802220196
309.0214	0.294206610608215
309.054	0.302318210254404
309.0866	0.305603727806399
309.1192	0.304396705084389
309.1518	0.299429835615596
309.1844	0.291652559678927
309.2169	0.282127203006276
309.2495	0.271832647479503
309.2821	0.261804389357431
309.3147	0.252965548201881
309.3473	0.246059772525017
309.3799	0.241526457450153
309.4125	0.239390496244329
309.4451	0.239222997314151
309.4777	0.240210838376161
309.5103	0.241333989082114
309.5429	0.24160869976171
309.5755	0.240328886672342
309.6081	0.237235689363052
309.6407	0.232564978634792
309.6732	0.226975012239993
309.7058	0.221270868942006
309.7384	0.216255182860126
309.771	0.212428899057382
309.8036	0.209879955763941
309.8362	0.208304694590783
309.8688	0.207171932352518
309.9014	0.205967781328649
309.934	0.204423182117418
309.9666	0.202627860228842
309.9992	0.200977366422895
310.0318	0.19996857062851
310.0644	0.199925022714766
310.097	0.200768135975081
310.1295	0.201934129642827
310.1621	0.202506668594731
310.1947	0.201474053996213
310.2273	0.198101513158296
310.2599	0.192231348837239
310.2925	0.184423753466025
310.3251	0.175878269775915
310.3577	0.168151010224814
310.3903	0.162747724823196
310.4229	0.160711107244528
310.4555	0.162322424834259
310.4881	0.167003908878877
310.5207	0.173450152488612
310.5533	0.179951067535617
310.5859	0.184814813623203
310.6185	0.186772636499498
310.6511	0.185256676181205
310.6837	0.180483146555601
310.7162	0.173357053036927
310.7488	0.165103603421326
310.7814	0.157069142457128
310.814	0.150332119684203
310.8466	0.145527482007942
310.8792	0.142799665670158
310.9118	0.141892954911379
310.9444	0.142329046572833
310.977	0.143600542919867
311.0096	0.145312953541798
311.0422	0.14723482852094
311.0748	0.14925556648736
311.1074	0.151287549061302
311.14	0.153168487046038
311.1725	0.154610417673613
311.2051	0.155241541202555
311.2377	0.154663880699915
311.2703	0.152584401095949
311.3029	0.148903297501372
311.3355	0.143762065208179
311.3681	0.137540289216087
311.4007	0.130813229826606
311.4333	0.124287106748197
311.4659	0.118721670493663
311.4985	0.114839125524179
311.5311	0.113215344827896
311.5637	0.114158893934
311.5963	0.117601572366189
311.6288	0.123020492751405
311.6614	0.129542093128817
311.694	0.135973984934292
311.7266	0.14109208781533
311.7592	0.143884475979366
311.7918	0.14377128589543
311.8244	0.140725071051901
311.857	0.135263585304208
311.8896	0.128328602072268
311.9222	0.121095303591372
311.9548	0.114765439426735
311.9874	0.110385075037213
312.02	0.10870629441097
312.0526	0.110095708212183
312.0852	0.11448852302436
312.1178	0.121392092447567
312.1504	0.12994732950097
312.183	0.139051163572495
312.2155	0.147503453948741
312.2481	0.154296824114843
312.2807	0.158618151943007
312.3133	0.160060499600457
312.3459	0.158619962831473
312.3785	0.15465066548959
312.4111	0.148775578314513
312.4437	0.141781586224304
312.4763	0.134518022352361
312.5089	0.127804447262201
312.5415	0.122345029626726
312.5741	0.118648150632371
312.6067	0.11695867394145
312.6393	0.117219559284657
312.6718	0.11907385773194
312.7044	0.121960167623791
312.737	0.125191523521645
312.7696	0.128112070109257
312.8022	0.130212628217566
312.8348	0.131196233983957
312.8674	0.130973945321598
312.9	0.129602262485242
312.9326	0.127197099284159
312.9652	0.123867251329278
312.9978	0.119698007407406
313.0304	0.114788361835548
313.063	0.10931643625829
313.0956	0.103591635696187
313.1281	0.0980728740283204
313.1607	0.0932389699311006
313.1933	0.0895829973286101
313.2259	0.0874222524798911
313.2585	0.0868311027392368
313.2911	0.0876238943634956
313.3237	0.0894131794536792
313.3563	0.0917237779167308
313.3889	0.0941234823716699
313.4215	0.0963257055513719
313.4541	0.0982299019389704
313.4867	0.0998887459360384
313.5193	0.101418832208339
313.5518	0.102889261161335
313.5844	0.104261092117319
313.6171	0.105346135033463
313.6497	0.10586633587006
313.6823	0.105572843287579
313.7148	0.104344269672703
313.7474	0.102241209847721
313.78	0.0995314583039666
313.8126	0.0966127047101682
313.8452	0.0939072671164084
313.8778	0.0917513453824309
313.9104	0.0903181528954283
313.943	0.089596767532288
313.9756	0.0894277289588406
314.0082	0.0895779802358458
314.0408	0.089827168570034
314.0734	0.0900365319688701
314.106	0.0901795761899458
314.1385	0.0903268966077563
314.1711	0.0905963993506437
314.2037	0.0910836628601115
314.2363	0.091806179426306
314.2689	0.0926793260126159
314.3015	0.093537431076874
314.3341	0.0941938861402779
314.3667	0.0945189738867685
314.3993	0.0945055326717998
314.4319	0.0942948632816843
314.4645	0.0941481549227726
314.4971	0.0943679889984879
314.5297	0.0951934014665702
314.5623	0.0967037091663784
314.5948	0.0987593386467886
314.6274	0.10104337469012
314.66	0.103103148950697
314.6926	0.104500526351618
314.7252	0.104937160321037
314.7578	0.104346691095158
314.7904	0.102916441747288
314.823	0.101030708455666
314.8556	0.0991550873949607
314.8882	0.097701409543472
314.9208	0.09691789630593
314.9534	0.0968375504418969
314.986	0.0972950345862363
315.0186	0.0979981560611697
315.0511	0.0986225305951158
315.0837	0.0989068659066769
315.1163	0.098695686900041
315.149	0.0979595367631108
315.1815	0.0967854020602642
315.2141	0.0953018409786851
315.2467	0.0936577799834001
315.2793	0.0919647254918802
315.3119	0.0902756447321646
315.3445	0.0885850576978853
315.3771	0.0868529553145412
315.4097	0.0850451926021601
315.4423	0.0831763665463206
315.4749	0.0813377927729038
315.5075	0.0796960858604593
315.5401	0.0784576146222184
315.5727	0.0778076887357149
315.6053	0.0778449134796097
315.6378	0.078532156859649
315.6704	0.0796993356987733
315.703	0.0810647247150745
315.7356	0.0823091046337688
315.7682	0.0831529942300586
315.8008	0.0834217842968224
315.8334	0.0830788532725939
315.866	0.0822189456076436
315.8986	0.0810264390182013
315.9312	0.0797129384790159
315.9638	0.0784535407709108
315.9964	0.0773403309341952
316.029	0.0763658161503287
316.0616	0.0754398279402704
316.0941	0.0744367444535456
316.1267	0.07323915128981
316.1593	0.0718061749831365
316.1919	0.0701899747906982
316.2245	0.0685349171166722
316.2571	0.0670426478373232
316.2897	0.0659166420378518
316.3223	0.065303496636535
316.3549	0.065249068085099
316.3875	0.0656824285214608
316.4201	0.0664315047324734
316.4527	0.0672646606367107
316.4853	0.0679457719670264
316.5179	0.0682883998083455
316.5504	0.0681980037782791
316.583	0.0676901604377238
316.6156	0.0668898788534668
316.6482	0.0660063633146727
316.6808	0.0652863785316741
316.7134	0.0649533707258531
316.746	0.0651425590479325
316.7786	0.0658473848975401
316.8112	0.0668945618678211
316.8438	0.067961044529555
316.8764	0.0686358592488864
316.909	0.0685155870850719
316.9416	0.0673096527435134
316.9742	0.0649259272340578
317.0068	0.0615114722770553
317.0394	0.057436321234544
317.072	0.0532251170278452
317.1046	0.0494558431657284
317.1371	0.0466585513191218
317.1697	0.0451937204857123
317.2023	0.0452486707814245
317.2349	0.0467795949811208
317.2675	0.0495376594333517
317.3001	0.0531115978937283
317.3327	0.0569890003276648
317.3653	0.0606293630117576
317.3979	0.0635419953993354
317.4305	0.0653596515428985
317.4631	0.0658955326590087
317.4957	0.065170066113066
317.5283	0.0633974376300326
317.5609	0.0609309844104411
317.5934	0.05818730360364
317.626	0.0555194316155602
317.6586	0.0531952215820073
317.6912	0.0513273604179316
317.7238	0.0498919816682163
317.7564	0.0487766955983526
317.789	0.0478456518730219
317.8216	0.0469973354158669
317.8542	0.0461966195650968
317.8868	0.0454747840264654
317.9194	0.0449041042834921
317.952	0.0445618081948991
317.9846	0.0444989938692251
318.0172	0.0447244001065748
318.0497	0.0452026592745715
318.0823	0.0458719230063765
318.1149	0.0466485199349051
318.1475	0.0474433350769288
318.1801	0.0481680903162193
318.2127	0.0487419943510216
318.2453	0.0491013973747964
318.2779	0.0492133174051885
318.3105	0.0490889393618356
318.3431	0.0487895809067467
318.3757	0.0484178752035673
318.4083	0.0480918103861705
318.4409	0.0479070275799819
318.4735	0.0478997070638171
318.5061	0.0480246899372602
318.5387	0.0481593267737106
318.5713	0.0481341944616508
318.6039	0.0477812578211975
318.6364	0.0469862750755406
318.669	0.0457112040624229
318.7016	0.0440170610156361
318.7342	0.0420389771781104
318.7668	0.039955034045424
318.7994	0.0379505248853237
318.832	0.0361905719786998
318.8646	0.0348060548859574
318.8972	0.0338908271658652
318.9298	0.0335038066106666
318.9624	0.033669348386711
318.995	0.0343728193070085
319.0276	0.0355533066211788
319.0602	0.0370992852045715
319.0927	0.0388483159467993
319.1253	0.040627775307168
319.1579	0.042251533100177
319.1905	0.0435752321789543
319.2231	0.0445178500351562
319.2557	0.0450712069943815
319.2883	0.0452874397253728
319.3209	0.0452476452255352
319.3535	0.0450225090215377
319.3861	0.0446395798524144
319.4187	0.0440700126535627
319.4513	0.0432404799405859
319.4839	0.042066335304514
319.5164	0.0404993677472459
319.549	0.0385430774898664
319.5816	0.0362983580970484
319.6142	0.0339373931926984
319.6468	0.031677828568222
319.6794	0.029740684532469
319.712	0.0283086548975042
319.7446	0.027495503583164
319.7772	0.0273325790862502
319.8098	0.0277729651405235
319.8424	0.0287092995149719
319.875	0.0299988557389676
319.9076	0.0314891964280831
319.9402	0.033039124685351
319.9728	0.0345320148933189
320.0054	0.0358811131546237
320.038	0.0370283731429521
320.0706	0.0379394170213259
320.1031	0.0385956015591867
320.1357	0.038995619770119
320.1683	0.0391392715110158
320.2009	0.0390340497402985
320.2335	0.0386920416552584
320.2661	0.0381305515634573
320.2987	0.0373736000946434
320.3313	0.0364535789375494
320.3639	0.0354119675969283
320.3965	0.0342978726071907
320.4291	0.0331635919285225
320.4617	0.0320575536623052
320.4943	0.0310165051384376
320.5269	0.0300599775213058
320.5594	0.029192582341327
320.592	0.0284001024717045
320.6246	0.0276774020571682
320.6572	0.0270309422332562
320.6898	0.0264909977209573
320.7224	0.0261121792027462
320.755	0.0259629412468671
320.7876	0.0261058977344822
320.8202	0.0265744573584468
320.8528	0.0273533629128272
320.8854	0.0283703535292277
320.918	0.029503341148874
320.9506	0.0306029405998998
320.9832	0.0315252308715967
321.0157	0.0321643339744748
321.0483	0.0324844070053778
321.0809	0.0325155819142443
321.1135	0.0323503589120723
321.1461	0.0321109702971269
321.1787	0.0319104713192879
321.2113	0.0318171377403424
321.2439	0.0318333865893051
321.2765	0.031895810543892
321.3091	0.0318960426232454
321.3417	0.0317154622056031
321.3743	0.0312625634137895
321.4069	0.0305015076686821
321.4395	0.02946384567095
321.4721	0.0282411675365566
321.5047	0.0269623481347089
321.5373	0.0257631407981135
321.5699	0.0247570825227684
321.6024	0.0240169384614113
321.635	0.0235588112523669
321.6676	0.0233610387253666
321.7002	0.0233689694904169
321.7328	0.0235171830536894
321.7654	0.0237480392374559
321.798	0.0240245227503883
321.8306	0.0243345884996114
