# Supplementary material for: Laser-Plasma Spectroscopy of Hydroxyl with Applications
Source: Molecules. 2020 Feb 22;25(4):988. doi: 10.3390/molecules25040988 (PMC7070330; doi:10.3390/molecules25040988)
Supplement: Supplementary file 1 [file molecules-25-00988-s001.zip › figuresOH/OHuv-lsf.txt]

0.5	1.5	P11	0	0	+e	-e	0	1	34250.0725	1809.4876	32440.5859	2.362	4.724
0.5	1.5	P12	0	0	+e	-e	0	2	34250.0725	1996.9846	32253.0879	0.3108	0.6220
0.5	1.5	P22	0	0	-f	+f	1	2	34283.7690	1997.2450	32286.5234	1.104	2.207
0.5	1.5	P21	0	0	-f	+f	1	1	34283.7690	1809.5431	32474.2266	1.568	3.131
0.5	0.5	Q12	0	0	+e	-f	0	1	34250.0725	1935.9419	32314.1309	1.336	2.673
0.5	0.5	Q21	0	0	-f	+e	1	0	34283.7690	1935.7840	32347.9844	1.336	2.668
1.5	2.5	P11	0	0	-e	+e	1	2	34284.1072	1893.2109	32390.8965	3.193	6.380
1.5	2.5	P12	0	0	-e	+e	1	3	34284.1072	2098.2638	32185.8438	0.4144	0.8284
1.5	2.5	P22	0	0	+f	-f	2	3	34351.4509	2098.5367	32252.9141	2.155	4.293
1.5	2.5	P21	0	0	+f	-f	2	2	34351.4509	1893.4120	32458.0391	1.453	2.893
1.5	1.5	Q12	0	0	-e	+f	1	2	34284.1072	1997.2450	32286.8613	1.488	2.973
1.5	1.5	Q11	0	0	-e	+f	1	1	34284.1072	1809.5431	32474.5645	2.253	4.500
1.5	1.5	Q21	0	0	+f	-e	2	1	34351.4509	1809.4876	32541.9629	0.9829	1.956
1.5	1.5	Q22	0	0	+f	-e	2	2	34351.4509	1996.9846	32354.4668	2.759	5.492
1.5	0.5	R11	0	0	-e	+e	1	0	34284.1072	1935.7840	32348.3242	0.6681	1.334
1.5	0.5	R22	0	0	+f	-f	2	1	34351.4509	1935.9419	32415.5098	0.6681	1.330
2.5	3.5	P11	0	0	+e	-e	2	3	34352.0141	2011.4191	32340.5957	4.140	8.247
2.5	3.5	P12	0	0	+e	-e	2	4	34352.0141	2238.7710	32113.2422	0.4414	0.8802
2.5	3.5	P22	0	0	-f	+f	3	4	34452.9067	2238.9553	32213.9512	3.242	6.431
2.5	3.5	P21	0	0	-f	+f	3	3	34452.9067	2011.8669	32441.0391	1.339	2.654
2.5	2.5	Q12	0	0	+e	-f	2	3	34352.0141	2098.5367	32253.4766	1.581	3.149
2.5	2.5	Q11	0	0	+e	-f	2	2	34352.0141	1893.4120	32458.6016	4.260	8.483
2.5	2.5	Q21	0	0	-f	+e	3	2	34452.9067	1893.2109	32559.6953	1.276	2.527
2.5	2.5	Q22	0	0	-f	+e	3	3	34452.9067	2098.2638	32354.6426	4.566	9.049
2.5	1.5	R11	0	0	+e	-e	2	1	34352.0141	1809.4876	32542.5273	0.6641	1.322
2.5	1.5	R12	0	0	+e	-e	2	2	34352.0141	1996.9846	32355.0293	0.9393	1.870
2.5	1.5	R22	0	0	-f	+f	3	2	34452.9067	1997.2450	32455.6621	1.416	2.805
2.5	1.5	R21	0	0	-f	+f	3	1	34452.9067	1809.5431	32643.3633	0.1875	0.3711
3.5	4.5	P11	0	0	-e	+e	3	4	34453.6943	2164.6082	32289.0859	5.133	10.18
3.5	4.5	P12	0	0	-e	+e	3	5	34453.6943	2417.6908	32036.0039	0.4337	0.8611
3.5	4.5	P22	0	0	+f	-f	4	5	34587.9885	2417.6873	32170.3008	4.344	8.567
3.5	4.5	P21	0	0	+f	-f	4	4	34587.9885	2165.4021	32422.5859	1.224	2.411
3.5	3.5	Q12	0	0	-e	+f	3	4	34453.6943	2238.9553	32214.7383	1.562	3.098
3.5	3.5	Q11	0	0	-e	+f	3	3	34453.6943	2011.8669	32441.8281	6.328	12.54
3.5	3.5	Q21	0	0	+f	-e	4	3	34587.9885	2011.4191	32576.5703	1.346	2.650
3.5	3.5	Q22	0	0	+f	-e	4	4	34587.9885	2238.7710	32349.2168	6.544	12.89
3.5	2.5	R11	0	0	-e	+e	3	2	34453.6943	1893.2109	32560.4824	1.544	3.058
3.5	2.5	R12	0	0	-e	+e	3	3	34453.6943	2098.2638	32355.4297	1.033	2.047
3.5	2.5	R22	0	0	+f	-f	4	3	34587.9885	2098.5367	32489.4512	2.278	4.483
3.5	2.5	R21	0	0	+f	-f	4	2	34587.9885	1893.4120	32694.5762	0.2992	0.5885
4.5	5.5	P11	0	0	+e	-e	4	5	34588.9993	2353.0836	32235.9160	6.147	12.12
4.5	5.5	P12	0	0	+e	-e	4	6	34588.9993	2634.3089	31954.6895	0.4116	0.8126
4.5	5.5	P22	0	0	-f	+f	5	6	34756.4991	2634.0250	32122.4746	5.444	10.66
4.5	5.5	P21	0	0	-f	+f	5	5	34756.4991	2354.3163	32402.1836	1.115	2.180
4.5	4.5	Q12	0	0	+e	-f	4	5	34588.9993	2417.6873	32171.3125	1.486	2.932
4.5	4.5	Q11	0	0	+e	-f	4	4	34588.9993	2165.4021	32423.5977	8.434	16.62
4.5	4.5	Q21	0	0	-f	+e	5	4	34756.4991	2164.6082	32591.8906	1.320	2.578
4.5	4.5	Q22	0	0	-f	+e	5	5	34756.4991	2417.6908	32338.8086	8.600	16.82
4.5	3.5	R11	0	0	+e	-e	4	3	34588.9993	2011.4191	32577.5801	2.531	4.981
4.5	3.5	R12	0	0	+e	-e	4	4	34588.9993	2238.7710	32350.2285	1.032	2.033
4.5	3.5	R22	0	0	-f	+f	5	4	34756.4991	2238.9553	32517.5430	3.214	6.276
4.5	3.5	R21	0	0	-f	+f	5	3	34756.4991	2011.8669	32744.6328	0.3495	0.6818
5.5	6.5	P11	0	0	-e	+e	5	6	34757.7320	2576.9700	32180.7617	7.168	14.03
5.5	6.5	P12	0	0	-e	+e	5	7	34757.7320	2888.0026	31869.7285	0.3849	0.7545
5.5	6.5	P22	0	0	+f	-f	6	7	34958.1931	2887.3526	32070.8398	6.536	12.68
5.5	6.5	P21	0	0	+f	-f	6	6	34958.1931	2578.7273	32379.4668	1.018	1.972
5.5	5.5	Q12	0	0	-e	+f	5	6	34757.7320	2634.0250	32123.7070	1.391	2.724
5.5	5.5	Q11	0	0	-e	+f	5	5	34757.7320	2354.3163	32403.4160	10.55	20.63
5.5	5.5	Q21	0	0	+f	-e	6	5	34958.1931	2353.0836	32605.1094	1.253	2.425
5.5	5.5	Q22	0	0	+f	-e	6	6	34958.1931	2634.3089	32323.8848	10.69	20.71
5.5	4.5	R11	0	0	-e	+e	5	4	34757.7320	2164.6082	32593.1230	3.567	6.967
5.5	4.5	R12	0	0	-e	+e	5	5	34757.7320	2417.6908	32340.0410	0.9870	1.930
5.5	4.5	R22	0	0	+f	-f	6	5	34958.1931	2417.6873	32540.5059	4.191	8.108
5.5	4.5	R21	0	0	+f	-f	6	4	34958.1931	2165.4021	32792.7930	0.3639	0.7032
6.5	7.5	P11	0	0	+e	-e	6	7	34959.6464	2836.2440	32123.4023	8.191	15.89
6.5	7.5	P12	0	0	+e	-e	6	8	34959.6464	3178.2093	31781.4375	0.3581	0.6959
6.5	7.5	P22	0	0	-f	+f	7	8	35192.7767	3177.1138	32015.6621	7.617	14.62
6.5	7.5	P21	0	0	-f	+f	7	7	35192.7767	2838.6054	32354.1719	0.9331	1.789
6.5	6.5	Q12	0	0	+e	-f	6	7	34959.6464	2887.3526	32072.2930	1.294	2.511
6.5	6.5	Q11	0	0	+e	-f	6	6	34959.6464	2578.7273	32380.9199	12.66	24.53
6.5	6.5	Q21	0	0	-f	+e	7	6	35192.7767	2576.9700	32615.8066	1.174	2.247
6.5	6.5	Q22	0	0	-f	+e	7	7	35192.7767	2888.0026	32304.7734	12.78	24.50
6.5	5.5	R11	0	0	+e	-e	6	5	34959.6464	2353.0836	32606.5625	4.623	8.945
6.5	5.5	R12	0	0	+e	-e	6	6	34959.6464	2634.3089	32325.3379	0.9253	1.793
6.5	5.5	R22	0	0	-f	+f	7	6	35192.7767	2634.0250	32558.7520	5.189	9.931
6.5	5.5	R21	0	0	-f	+f	7	5	35192.7767	2354.3163	32838.4609	0.3600	0.6878
7.5	8.5	P11	0	0	-e	+e	7	8	35194.4486	3130.7652	32063.6836	9.213	17.69
7.5	8.5	P12	0	0	-e	+e	7	9	35194.4486	3504.3964	31690.0527	0.3331	0.6405
7.5	8.5	P22	0	0	+f	-f	8	9	35459.9083	3502.7815	31957.1270	8.687	16.48
7.5	8.5	P21	0	0	+f	-f	8	8	35459.9083	3133.8049	32326.1035	0.8597	1.628
7.5	7.5	Q12	0	0	-e	+f	7	8	35194.4486	3177.1138	32017.3340	1.203	2.309
7.5	7.5	Q11	0	0	-e	+f	7	7	35194.4486	2838.6054	32355.8438	14.77	28.31
7.5	7.5	Q21	0	0	+f	-e	8	7	35459.9083	2836.2440	32623.6641	1.095	2.068
7.5	7.5	Q22	0	0	+f	-e	8	8	35459.9083	3178.2093	32281.6992	14.88	28.17
7.5	6.5	R11	0	0	-e	+e	7	6	35194.4486	2576.9700	32617.4785	5.684	10.88
7.5	6.5	R12	0	0	-e	+e	7	7	35194.4486	2888.0026	32306.4453	0.8606	1.650
7.5	6.5	R22	0	0	+f	-f	8	7	35459.9083	2887.3526	32572.5566	6.198	11.71
7.5	6.5	R21	0	0	+f	-f	8	6	35459.9083	2578.7273	32881.1797	0.3476	0.6556
8.5	9.5	P11	0	0	+e	-e	8	9	35461.7968	3460.3000	32001.4961	10.23	19.41
8.5	9.5	P12	0	0	+e	-e	8	10	35461.7968	3866.0397	31595.7578	0.3104	0.5899
8.5	9.5	P22	0	0	-f	+f	9	10	35759.1995	3863.8364	31895.3633	9.749	18.24
8.5	9.5	P21	0	0	-f	+f	9	9	35759.1995	3464.0872	32295.1113	0.7963	1.487
8.5	8.5	Q12	0	0	+e	-f	8	9	35461.7968	3502.7815	31959.0156	1.120	2.124
8.5	8.5	Q11	0	0	+e	-f	8	8	35461.7968	3133.8049	32327.9922	16.86	31.92
8.5	8.5	Q21	0	0	-f	+e	9	8	35759.1995	3130.7652	32628.4336	1.020	1.901
8.5	8.5	Q22	0	0	-f	+e	9	9	35759.1995	3504.3964	32254.8027	16.96	31.67
8.5	7.5	R11	0	0	+e	-e	8	7	35461.7968	2836.2440	32625.5527	6.743	12.74
8.5	7.5	R12	0	0	+e	-e	8	8	35461.7968	3178.2093	32283.5879	0.7988	1.512
8.5	7.5	R22	0	0	-f	+f	9	8	35759.1995	3177.1138	32582.0859	7.211	13.43
8.5	7.5	R21	0	0	-f	+f	9	7	35759.1995	2838.6054	32920.5938	0.3319	0.6170
9.5	10.5	P11	0	0	-e	+e	9	10	35761.3021	3824.5382	31936.7637	11.25	21.05
9.5	10.5	P12	0	0	-e	+e	9	11	35761.3021	4262.6079	31498.6934	0.2902	0.5440
9.5	10.5	P22	0	0	+f	-f	10	11	36090.2152	4259.7516	31830.4629	10.80	19.90
9.5	10.5	P21	0	0	+f	-f	10	10	36090.2152	3829.1377	32261.0781	0.7415	1.363
9.5	9.5	Q12	0	0	-e	+f	9	10	35761.3021	3863.8364	31897.4648	1.046	1.958
9.5	9.5	Q11	0	0	-e	+f	9	9	35761.3021	3464.0872	32297.2148	18.94	35.37
9.5	9.5	Q21	0	0	+f	-e	10	9	36090.2152	3460.3000	32629.9160	0.9525	1.746
9.5	9.5	Q22	0	0	+f	-e	10	10	36090.2152	3866.0397	32224.1758	19.04	34.99
9.5	8.5	R11	0	0	-e	+e	9	8	35761.3021	3130.7652	32630.5371	7.797	14.53
9.5	8.5	R12	0	0	-e	+e	9	9	35761.3021	3504.3964	32256.9062	0.7422	1.386
9.5	8.5	R22	0	0	+f	-f	10	9	36090.2152	3502.7815	32587.4336	8.226	15.08
9.5	8.5	R21	0	0	+f	-f	10	8	36090.2152	3133.8049	32956.4102	0.3155	0.5770
10.5	11.5	P11	0	0	+e	-e	10	11	36092.5294	4223.1046	31869.4258	12.27	22.60
10.5	11.5	P12	0	0	+e	-e	10	12	36092.5294	4693.5529	31398.9766	0.2724	0.5028
10.5	11.5	P22	0	0	-f	+f	11	12	36452.4747	4689.9834	31762.4922	11.85	21.45
10.5	11.5	P21	0	0	-f	+f	11	11	36452.4747	4228.5768	32223.8984	0.6940	1.254
10.5	10.5	Q12	0	0	+e	-f	10	11	36092.5294	4259.7516	31832.7773	0.9815	1.808
10.5	10.5	Q11	0	0	+e	-f	10	10	36092.5294	3829.1377	32263.3926	21.02	38.63
10.5	10.5	Q21	0	0	-f	+e	11	10	36452.4747	3824.5382	32627.9355	0.8919	1.607
10.5	10.5	Q22	0	0	-f	+e	11	11	36452.4747	4262.6079	32189.8672	21.11	38.13
10.5	9.5	R11	0	0	+e	-e	10	9	36092.5294	3460.3000	32632.2285	8.846	16.22
10.5	9.5	R12	0	0	+e	-e	10	10	36092.5294	3866.0397	32226.4902	0.6915	1.271
10.5	9.5	R22	0	0	-f	+f	11	10	36452.4747	3863.8364	32588.6387	9.240	16.64
10.5	9.5	R21	0	0	-f	+f	11	9	36452.4747	3464.0872	32988.3867	0.2997	0.5382
11.5	12.5	P11	0	0	-e	+e	11	12	36454.9977	4655.5670	31799.4316	13.28	24.05
11.5	12.5	P12	0	0	-e	+e	11	13	36454.9977	5158.3034	31296.6953	0.2566	0.4656
11.5	12.5	P22	0	0	+f	-f	12	13	36845.4524	5153.9648	31691.4883	12.89	22.90
11.5	12.5	P21	0	0	+f	-f	12	12	36845.4524	4661.9679	32183.4844	0.6526	1.157
11.5	11.5	Q12	0	0	-e	+f	11	12	36454.9977	4689.9834	31765.0137	0.9244	1.674
11.5	11.5	Q11	0	0	-e	+f	11	11	36454.9977	4228.5768	32226.4219	23.08	41.69
11.5	11.5	Q21	0	0	+f	-e	12	11	36845.4524	4223.1046	32622.3477	0.8380	1.480
11.5	11.5	Q22	0	0	+f	-e	12	12	36845.4524	4693.5529	32151.9004	23.17	41.06
11.5	10.5	R11	0	0	-e	+e	11	10	36454.9977	3824.5382	32630.4590	9.889	17.81
11.5	10.5	R12	0	0	-e	+e	11	11	36454.9977	4262.6079	32192.3906	0.6464	1.168
11.5	10.5	R22	0	0	+f	-f	12	11	36845.4524	4259.7516	32585.7012	10.25	18.11
11.5	10.5	R21	0	0	+f	-f	12	10	36845.4524	3829.1377	33016.3164	0.2849	0.5016
12.5	13.5	P11	0	0	+e	-e	12	13	36848.1811	5121.4422	31726.7383	14.29	25.40
12.5	13.5	P12	0	0	+e	-e	12	14	36848.1811	5656.2616	31191.9199	0.2427	0.4322
12.5	13.5	P22	0	0	-f	+f	13	14	37268.5785	5651.1024	31617.4766	13.92	24.23
12.5	13.5	P21	0	0	-f	+f	13	13	37268.5785	5128.8236	32139.7559	0.6165	1.070
12.5	12.5	Q12	0	0	+e	-f	12	13	36848.1811	5153.9648	31694.2168	0.8742	1.553
12.5	12.5	Q11	0	0	+e	-f	12	12	36848.1811	4661.9679	32186.2129	25.14	44.55
12.5	12.5	Q21	0	0	-f	+e	13	12	37268.5785	4655.5670	32613.0117	0.7902	1.366
12.5	12.5	Q22	0	0	-f	+e	13	13	37268.5785	5158.3034	32110.2754	25.22	43.77
12.5	11.5	R11	0	0	+e	-e	12	11	36848.1811	4223.1046	32625.0762	10.93	19.30
12.5	11.5	R12	0	0	+e	-e	12	12	36848.1811	4693.5529	32154.6289	0.6065	1.075
12.5	11.5	R22	0	0	-f	+f	13	12	37268.5785	4689.9834	32578.5957	11.26	19.48
12.5	11.5	R21	0	0	-f	+f	13	11	37268.5785	4228.5768	33040.0000	0.2715	0.4676
13.5	14.5	P11	0	0	-e	+e	13	14	37271.5097	5620.2003	31651.3086	15.30	26.63
13.5	14.5	P12	0	0	-e	+e	13	15	37271.5097	6186.8008	31084.7090	0.2304	0.4019
13.5	14.5	P22	0	0	+f	-f	14	15	37721.2401	6180.7739	31540.4668	14.95	25.44
13.5	14.5	P21	0	0	+f	-f	14	14	37721.2401	5628.6094	32092.6309	0.5847	0.9917
13.5	13.5	Q12	0	0	-e	+f	13	14	37271.5097	5651.1024	31620.4082	0.8300	1.444
13.5	13.5	Q11	0	0	-e	+f	13	13	37271.5097	5128.8236	32142.6855	27.19	47.18
13.5	13.5	Q21	0	0	+f	-e	14	13	37721.2401	5121.4422	32599.7988	0.7478	1.263
13.5	13.5	Q22	0	0	+f	-e	14	14	37721.2401	5656.2616	32064.9785	27.27	46.25
13.5	12.5	R11	0	0	-e	+e	13	12	37271.5097	4655.5670	32615.9434	11.96	20.68
13.5	12.5	R12	0	0	-e	+e	13	13	37271.5097	5158.3034	32113.2070	0.5711	0.9911
13.5	12.5	R22	0	0	+f	-f	14	13	37721.2401	5153.9648	32567.2754	12.28	20.74
13.5	12.5	R21	0	0	+f	-f	14	12	37721.2401	4661.9679	33059.2734	0.2593	0.4362
14.5	15.5	P11	0	0	+e	-e	14	15	37724.3703	6151.2680	31573.1016	16.31	27.75
14.5	15.5	P12	0	0	+e	-e	14	16	37724.3703	6749.2641	30975.1055	0.2196	0.3744
14.5	15.5	P22	0	0	-f	+f	15	16	38202.7819	6742.3269	31460.4551	15.98	26.52
14.5	15.5	P21	0	0	-f	+f	15	15	38202.7819	6160.7475	32042.0352	0.5567	0.9211
14.5	14.5	Q12	0	0	+e	-f	14	15	37724.3703	6180.7739	31543.5957	0.7909	1.346
14.5	14.5	Q11	0	0	+e	-f	14	14	37724.3703	5628.6094	32095.7617	29.23	49.58
14.5	14.5	Q21	0	0	-f	+e	15	14	38202.7819	5620.2003	32582.5820	0.7101	1.170
14.5	14.5	Q22	0	0	-f	+e	15	15	38202.7819	6186.8008	32015.9805	29.31	48.50
14.5	13.5	R11	0	0	+e	-e	14	13	37724.3703	5121.4422	32602.9277	12.99	21.95
14.5	13.5	R12	0	0	+e	-e	14	14	37724.3703	5656.2616	32068.1094	0.5398	0.9155
14.5	13.5	R22	0	0	-f	+f	15	14	38202.7819	5651.1024	32551.6797	13.28	21.89
14.5	13.5	R21	0	0	-f	+f	15	13	38202.7819	5128.8236	33073.9570	0.2484	0.4072
15.5	16.5	P11	0	0	-e	+e	15	16	38206.1073	6714.0316	31492.0762	17.32	28.75
15.5	16.5	P12	0	0	-e	+e	15	17	38206.1073	7342.9646	30863.1426	0.2099	0.3494
15.5	16.5	P22	0	0	+f	-f	16	17	38712.5072	7335.0791	31377.4277	17.00	27.48
15.5	16.5	P21	0	0	+f	-f	16	16	38712.5072	6724.6196	31987.8867	0.5319	0.8567
15.5	15.5	Q12	0	0	-e	+f	15	16	38206.1073	6742.3269	31463.7812	0.7564	1.256
15.5	15.5	Q11	0	0	-e	+f	15	15	38206.1073	6160.7475	32045.3594	31.27	51.73
15.5	15.5	Q21	0	0	+f	-e	16	15	38712.5072	6151.2680	32561.2383	0.6766	1.085
15.5	15.5	Q22	0	0	+f	-e	16	16	38712.5072	6749.2641	31963.2422	31.35	50.49
15.5	14.5	R11	0	0	-e	+e	15	14	38206.1073	5620.2003	32585.9062	14.01	23.09
15.5	14.5	R12	0	0	-e	+e	15	15	38206.1073	6186.8008	32019.3066	0.5119	0.8469
15.5	14.5	R22	0	0	+f	-f	16	15	38712.5072	6180.7739	32531.7324	14.29	22.91
15.5	14.5	R21	0	0	+f	-f	16	14	38712.5072	5628.6094	33083.8984	0.2386	0.3805
16.5	17.5	P11	0	0	+e	-e	16	17	38716.0240	7307.8392	31408.1855	18.32	29.61
16.5	17.5	P12	0	0	+e	-e	16	18	38716.0240	7967.1849	30748.8398	0.2014	0.3264
16.5	17.5	P22	0	0	-f	+f	17	18	39249.6787	7958.3179	31291.3613	18.02	28.30
16.5	17.5	P21	0	0	-f	+f	17	17	39249.6787	7319.5689	31930.1094	0.5099	0.7978
16.5	16.5	Q12	0	0	+e	-f	16	17	38716.0240	7335.0791	31380.9453	0.7258	1.173
16.5	16.5	Q11	0	0	+e	-f	16	16	38716.0240	6724.6196	31991.4043	33.30	53.64
16.5	16.5	Q21	0	0	-f	+e	17	16	39249.6787	6714.0316	32535.6465	0.6468	1.007
16.5	16.5	Q22	0	0	-f	+e	17	17	39249.6787	7342.9646	31906.7148	33.38	52.23
16.5	15.5	R11	0	0	+e	-e	16	15	38716.0240	6151.2680	32564.7559	15.04	24.11
16.5	15.5	R12	0	0	+e	-e	16	16	38716.0240	6749.2641	31966.7598	0.4871	0.7845
16.5	15.5	R22	0	0	-f	+f	17	16	39249.6787	6742.3269	32507.3516	15.30	23.82
16.5	15.5	R21	0	0	-f	+f	17	15	39249.6787	6160.7475	33088.9297	0.2299	0.3558
17.5	18.5	P11	0	0	-e	+e	17	18	39253.3829	7932.0025	31321.3809	19.32	30.35
17.5	18.5	P12	0	0	-e	+e	17	19	39253.3829	8621.1782	30632.2051	0.1939	0.3053
17.5	18.5	P22	0	0	+f	-f	18	19	39813.5199	8611.3013	31202.2188	19.03	28.98
17.5	18.5	P21	0	0	+f	-f	18	18	39813.5199	7944.9024	31868.6172	0.4903	0.7435
17.5	17.5	Q12	0	0	-e	+f	17	18	39253.3829	7958.3179	31295.0645	0.6986	1.097
17.5	17.5	Q11	0	0	-e	+f	17	17	39253.3829	7319.5689	31933.8145	35.33	55.28
17.5	17.5	Q21	0	0	+f	-e	18	17	39813.5199	7307.8392	32505.6816	0.6201	0.9353
17.5	17.5	Q22	0	0	+f	-e	18	18	39813.5199	7967.1849	31846.3340	35.42	53.70
17.5	16.5	R11	0	0	-e	+e	17	16	39253.3829	6714.0316	32539.3516	16.05	24.99
17.5	16.5	R12	0	0	-e	+e	17	17	39253.3829	7342.9646	31910.4180	0.4649	0.7274
17.5	16.5	R22	0	0	+f	-f	18	17	39813.5199	7335.0791	32478.4414	16.30	24.59
17.5	16.5	R21	0	0	+f	-f	18	16	39813.5199	6724.6196	33088.8984	0.2221	0.3329
18.5	19.5	P11	0	0	+e	-e	18	19	39817.4072	8585.7995	31231.6074	20.33	30.95
18.5	19.5	P12	0	0	+e	-e	18	20	39817.4072	9304.1686	30513.2383	0.1871	0.2857
18.5	19.5	P22	0	0	-f	+f	19	20	40403.2152	9293.2583	31109.9570	20.05	29.52
18.5	19.5	P21	0	0	-f	+f	19	19	40403.2152	8599.8929	31803.3223	0.4728	0.6933
18.5	18.5	Q12	0	0	+e	-f	18	19	39817.4072	8611.3013	31206.1055	0.6744	1.027
18.5	18.5	Q11	0	0	+e	-f	18	18	39817.4072	7944.9024	31872.5039	37.36	56.65
18.5	18.5	Q21	0	0	-f	+e	19	18	40403.2152	7932.0025	32471.2129	0.5963	0.8693
18.5	18.5	Q22	0	0	-f	+e	19	19	40403.2152	8621.1782	31782.0371	37.44	54.90
18.5	17.5	R11	0	0	+e	-e	18	17	39817.4072	7307.8392	32509.5684	17.07	25.75
18.5	17.5	R12	0	0	+e	-e	18	18	39817.4072	7967.1849	31850.2227	0.4451	0.6749
18.5	17.5	R22	0	0	-f	+f	19	18	40403.2152	7958.3179	32444.8965	17.31	25.23
18.5	17.5	R21	0	0	-f	+f	19	17	40403.2152	7319.5689	33083.6445	0.2152	0.3116
19.5	20.5	P11	0	0	-e	+e	19	20	40407.2814	9268.4755	31138.8066	21.33	31.41
19.5	20.5	P12	0	0	-e	+e	19	21	40407.2814	10015.3521	30391.9297	0.1812	0.2676
19.5	20.5	P22	0	0	+f	-f	20	21	41017.9114	10003.3900	31014.5215	21.06	29.92
19.5	20.5	P21	0	0	+f	-f	20	20	41017.9114	9283.7807	31734.1309	0.4572	0.6466
19.5	19.5	Q12	0	0	-e	+f	19	20	40407.2814	9293.2583	31114.0234	0.6529	0.9615
19.5	19.5	Q11	0	0	-e	+f	19	19	40407.2814	8599.8929	31807.3887	39.39	57.75
19.5	19.5	Q21	0	0	+f	-e	20	19	41017.9114	8585.7995	32432.1113	0.5750	0.8082
19.5	19.5	Q22	0	0	+f	-e	20	20	41017.9114	9304.1686	31713.7422	39.47	55.82
19.5	18.5	R11	0	0	-e	+e	19	18	40407.2814	7932.0025	32475.2793	18.08	26.36
19.5	18.5	R12	0	0	-e	+e	19	19	40407.2814	8621.1782	31786.1035	0.4273	0.6265
19.5	18.5	R22	0	0	+f	-f	20	19	41017.9114	8611.3013	32406.6094	18.31	25.73
19.5	18.5	R21	0	0	+f	-f	20	18	41017.9114	7944.9024	33073.0078	0.2091	0.2917
20.5	21.5	P11	0	0	+e	-e	20	21	41022.1521	9979.2448	31042.9082	22.33	31.73
20.5	21.5	P12	0	0	+e	-e	20	22	41022.1521	10753.8980	30268.2539	0.1759	0.2506
20.5	21.5	P22	0	0	-f	+f	21	22	41656.7183	10740.8706	30915.8477	22.07	30.18
20.5	21.5	P21	0	0	-f	+f	21	21	41656.7183	9995.7750	31660.9434	0.4432	0.6030
20.5	20.5	Q12	0	0	+e	-f	20	21	41022.1521	10003.3900	31018.7617	0.6337	0.9004
20.5	20.5	Q11	0	0	+e	-f	20	20	41022.1521	9283.7807	31738.3711	41.41	58.56
20.5	20.5	Q21	0	0	-f	+e	21	20	41656.7183	9268.4755	32388.2422	0.5559	0.7514
20.5	20.5	Q22	0	0	-f	+e	21	21	41656.7183	10015.3521	31641.3672	41.49	56.45
20.5	19.5	R11	0	0	+e	-e	20	19	41022.1521	8585.7995	32436.3535	19.10	26.84
20.5	19.5	R12	0	0	+e	-e	20	20	41022.1521	9304.1686	31717.9844	0.4113	0.5817
20.5	19.5	R22	0	0	-f	+f	21	20	41656.7183	9293.2583	32363.4609	19.31	26.10
20.5	19.5	R21	0	0	-f	+f	21	19	41656.7183	8599.8929	33056.8242	0.2036	0.2730
21.5	22.5	P11	0	0	-e	+e	21	22	41661.1289	10717.2929	30943.8359	23.33	31.90
21.5	22.5	P12	0	0	-e	+e	21	23	41661.1289	11518.9493	30142.1797	0.1712	0.2348
21.5	22.5	P22	0	0	+f	-f	22	23	42318.7092	11504.8483	30813.8613	23.08	30.28
21.5	22.5	P21	0	0	+f	-f	22	22	42318.7092	10735.0562	31583.6523	0.4306	0.5621
21.5	21.5	Q12	0	0	-e	+f	21	22	41661.1289	10740.8706	30920.2578	0.6166	0.8431
21.5	21.5	Q11	0	0	-e	+f	21	21	41661.1289	9995.7750	31665.3535	43.43	59.08
21.5	21.5	Q21	0	0	+f	-e	22	21	42318.7092	9979.2448	32339.4648	0.5388	0.6984
21.5	21.5	Q22	0	0	+f	-e	22	22	42318.7092	10753.8980	31564.8105	43.51	56.79
21.5	20.5	R11	0	0	-e	+e	21	20	41661.1289	9268.4755	32392.6543	20.11	27.18
21.5	20.5	R12	0	0	-e	+e	21	21	41661.1289	10015.3521	31645.7773	0.3969	0.5400
21.5	20.5	R22	0	0	+f	-f	22	21	42318.7092	10003.3900	32315.3184	20.31	26.33
21.5	20.5	R21	0	0	+f	-f	22	20	42318.7092	9283.7807	33034.9297	0.1988	0.2555
22.5	23.5	P11	0	0	+e	-e	22	23	42323.2851	11481.7775	30841.5078	24.33	31.92
22.5	23.5	P12	0	0	+e	-e	22	24	42323.2851	12309.6246	30013.6602	0.1671	0.2199
22.5	23.5	P22	0	0	-f	+f	23	24	43002.9216	12294.4467	30708.4746	24.08	30.24
22.5	23.5	P21	0	0	-f	+f	23	23	43002.9216	11500.7766	31502.1445	0.4193	0.5236
22.5	22.5	Q12	0	0	+e	-f	22	23	42323.2851	11504.8483	30818.4375	0.6014	0.7892
22.5	22.5	Q11	0	0	+e	-f	22	22	42323.2851	10735.0562	31588.2285	45.44	59.32
22.5	22.5	Q21	0	0	-f	+e	23	22	43002.9216	10717.2929	32285.6289	0.5235	0.6487
22.5	22.5	Q22	0	0	-f	+e	23	23	43002.9216	11518.9493	31483.9727	45.52	56.85
22.5	21.5	R11	0	0	+e	-e	22	21	42323.2851	9979.2448	32344.0410	21.11	27.37
22.5	21.5	R12	0	0	+e	-e	22	22	42323.2851	10753.8980	31569.3867	0.3839	0.5011
22.5	21.5	R22	0	0	-f	+f	23	22	43002.9216	10740.8706	32262.0508	21.31	26.41
22.5	21.5	R21	0	0	-f	+f	23	21	43002.9216	9995.7750	33007.1484	0.1946	0.2389
23.5	24.5	P11	0	0	-e	+e	23	24	43007.6580	12271.8299	30735.8281	25.32	31.80
23.5	24.5	P12	0	0	-e	+e	23	25	43007.6580	13125.0185	29882.6387	0.1634	0.2058
23.5	24.5	P22	0	0	+f	-f	24	25	43708.3574	13108.7657	30599.5918	25.09	30.05
23.5	24.5	P21	0	0	+f	-f	24	24	43708.3574	12292.0625	31416.2949	0.4092	0.4873
23.5	23.5	Q12	0	0	-e	+f	23	24	43007.6580	12294.4467	30713.2109	0.5878	0.7381
23.5	23.5	Q11	0	0	-e	+f	23	23	43007.6580	11500.7766	31506.8809	47.46	59.26
23.5	23.5	Q21	0	0	+f	-e	24	23	43708.3574	11481.7775	32226.5801	0.5097	0.6021
23.5	23.5	Q22	0	0	+f	-e	24	24	43708.3574	12309.6246	31398.7324	47.54	56.61
23.5	22.5	R11	0	0	-e	+e	23	22	43007.6580	10717.2929	32290.3652	22.12	27.41
23.5	22.5	R12	0	0	-e	+e	23	23	43007.6580	11518.9493	31488.7090	0.3722	0.4648
23.5	22.5	R22	0	0	+f	-f	24	23	43708.3574	11504.8483	32203.5098	22.31	26.36
23.5	22.5	R21	0	0	+f	-f	24	22	43708.3574	10735.0562	32973.3008	0.1908	0.2232
24.5	25.5	P11	0	0	+e	-e	24	25	43713.2496	13086.5569	30626.6934	26.32	31.53
24.5	25.5	P12	0	0	+e	-e	24	26	43713.2496	13964.2034	29749.0469	0.1602	0.1925
24.5	25.5	P22	0	0	-f	+f	25	26	44433.9836	13946.8826	30487.1016	26.09	29.71
24.5	25.5	P21	0	0	-f	+f	25	25	44433.9836	13108.0154	31325.9688	0.4001	0.4529
24.5	24.5	Q12	0	0	+e	-f	24	25	43713.2496	13108.7657	30604.4844	0.5758	0.6897
24.5	24.5	Q11	0	0	+e	-f	24	24	43713.2496	12292.0625	31421.1875	49.47	58.91
24.5	24.5	Q21	0	0	-f	+e	25	24	44433.9836	12271.8299	32162.1543	0.4974	0.5582
24.5	24.5	Q22	0	0	-f	+e	25	25	44433.9836	13125.0185	31308.9648	49.55	56.09
24.5	23.5	R11	0	0	+e	-e	24	23	43713.2496	11481.7775	32231.4727	23.12	27.32
24.5	23.5	R12	0	0	+e	-e	24	24	43713.2496	12309.6246	31403.6250	0.3616	0.4306
24.5	23.5	R22	0	0	-f	+f	25	24	44433.9836	12294.4467	32139.5371	23.31	26.16
24.5	23.5	R21	0	0	-f	+f	25	23	44433.9836	11500.7766	32933.2070	0.1876	0.2082
25.5	26.5	P11	0	0	-e	+e	25	26	44439.0268	13925.0415	30513.9844	27.31	31.11
25.5	26.5	P12	0	0	-e	+e	25	27	44439.0268	14826.2304	29612.7969	0.1574	0.1798
25.5	26.5	P22	0	0	+f	-f	26	27	45178.7315	14807.8532	30370.8789	27.09	29.23
25.5	26.5	P21	0	0	+f	-f	26	26	45178.7315	13947.7134	31231.0176	0.3920	0.4202
25.5	25.5	Q12	0	0	-e	+f	25	26	44439.0268	13946.8826	30492.1445	0.5652	0.6437
25.5	25.5	Q11	0	0	-e	+f	25	25	44439.0268	13108.0154	31331.0117	51.48	58.27
25.5	25.5	Q21	0	0	+f	-e	26	25	45178.7315	13086.5569	32092.1738	0.4865	0.5167
25.5	25.5	Q22	0	0	+f	-e	26	26	45178.7315	13964.2034	31214.5273	51.56	55.28
25.5	24.5	R11	0	0	-e	+e	25	24	44439.0268	12271.8299	32167.1973	24.13	27.08
25.5	24.5	R12	0	0	-e	+e	25	25	44439.0268	13125.0185	31314.0078	0.3520	0.3985
25.5	24.5	R22	0	0	+f	-f	26	25	45178.7315	13108.7657	32069.9648	24.31	25.82
25.5	24.5	R21	0	0	+f	-f	26	24	45178.7315	12292.0625	32886.6680	0.1848	0.1940
26.5	27.5	P11	0	0	+e	-e	26	27	45183.9209	14786.3447	30397.5762	28.31	30.54
26.5	27.5	P12	0	0	+e	-e	26	28	45183.9209	15710.1299	29473.7910	0.1550	0.1678
26.5	27.5	P22	0	0	-f	+f	27	28	45941.4972	15690.7133	30250.7832	28.09	28.60
26.5	27.5	P21	0	0	-f	+f	27	27	45941.4972	14810.2122	31131.2852	0.3847	0.3891
26.5	26.5	Q12	0	0	+e	-f	26	27	45183.9209	14807.8532	30376.0684	0.5558	0.5997
26.5	26.5	Q11	0	0	+e	-f	26	26	45183.9209	13947.7134	31236.2070	53.49	57.34
26.5	26.5	Q21	0	0	-f	+e	27	26	45941.4972	13925.0415	32016.4551	0.4767	0.4775
26.5	26.5	Q22	0	0	-f	+e	27	27	45941.4972	14826.2304	31115.2676	53.58	54.18
26.5	25.5	R11	0	0	+e	-e	26	25	45183.9209	13086.5569	32097.3633	25.13	26.69
26.5	25.5	R12	0	0	+e	-e	26	26	45183.9209	13964.2034	31219.7168	0.3434	0.3681
26.5	25.5	R22	0	0	-f	+f	27	26	45941.4972	13946.8826	31994.6152	25.30	25.34
26.5	25.5	R21	0	0	-f	+f	27	25	45941.4972	13108.0154	32833.4805	0.1823	0.1804
27.5	28.5	P11	0	0	-e	+e	27	28	45946.8280	15669.5063	30277.3223	29.30	29.84
27.5	28.5	P12	0	0	-e	+e	27	29	45946.8280	16614.9134	29331.9141	0.1529	0.1562
27.5	28.5	P22	0	0	+f	-f	28	29	46721.1405	16594.4789	30126.6621	29.09	27.84
27.5	28.5	P21	0	0	+f	-f	28	28	46721.1405	15694.5469	31026.5938	0.3783	0.3594
27.5	27.5	Q12	0	0	-e	+f	27	28	45946.8280	15690.7133	30256.1152	0.5477	0.5576
27.5	27.5	Q11	0	0	-e	+f	27	27	45946.8280	14810.2122	31136.6152	55.50	56.13
27.5	27.5	Q21	0	0	+f	-e	28	27	46721.1405	14786.3447	31934.7949	0.4681	0.4402
27.5	27.5	Q22	0	0	+f	-e	28	28	46721.1405	15710.1299	31011.0098	55.58	52.81
27.5	26.5	R11	0	0	-e	+e	27	26	45946.8280	13925.0415	32021.7871	26.13	26.17
27.5	26.5	R12	0	0	-e	+e	27	27	45946.8280	14826.2304	31120.5977	0.3356	0.3394
27.5	26.5	R22	0	0	+f	-f	28	27	46721.1405	14807.8532	31913.2871	26.30	24.73
27.5	26.5	R21	0	0	+f	-f	28	26	46721.1405	13947.7134	32773.4258	0.1803	0.1674
28.5	29.5	P11	0	0	+e	-e	28	29	46726.6078	16573.5463	30153.0625	30.30	28.99
28.5	29.5	P12	0	0	+e	-e	28	30	46726.6078	17539.5738	29187.0332	0.1512	0.1452
28.5	29.5	P22	0	0	-f	+f	29	30	47516.4839	17518.1477	29998.3359	30.09	26.93
28.5	29.5	P21	0	0	-f	+f	29	29	47516.4839	16599.7325	30916.7520	0.3726	0.3311
28.5	28.5	Q12	0	0	+e	-f	28	29	46726.6078	16594.4789	30132.1289	0.5406	0.5173
28.5	28.5	Q11	0	0	+e	-f	28	28	46726.6078	15694.5469	31032.0605	57.50	54.64
28.5	28.5	Q21	0	0	-f	+e	29	28	47516.4839	15669.5063	31846.9785	0.4604	0.4047
28.5	28.5	Q22	0	0	-f	+e	29	29	47516.4839	16614.9134	30901.5703	57.59	51.17
28.5	27.5	R11	0	0	+e	-e	28	27	46726.6078	14786.3447	31940.2637	27.13	25.51
28.5	27.5	R12	0	0	+e	-e	28	28	46726.6078	15710.1299	31016.4785	0.3287	0.3123
28.5	27.5	R22	0	0	-f	+f	29	28	47516.4839	15690.7133	31825.7715	27.29	23.99
28.5	27.5	R21	0	0	-f	+f	29	27	47516.4839	14810.2122	32706.2715	0.1786	0.1549
29.5	30.5	P11	0	0	-e	+e	29	30	47522.0831	17497.4654	30024.6172	31.29	28.01
29.5	30.5	P21	0	0	+f	-f	30	30	48326.3116	17524.7653	30801.5469	0.3676	0.3039
29.5	29.5	Q12	0	0	-e	+f	29	30	47522.0831	17518.1477	30003.9355	0.5346	0.4785
29.5	29.5	Q11	0	0	-e	+f	29	29	47522.0831	16599.7325	30922.3496	59.51	52.88
29.5	29.5	Q21	0	0	+f	-e	30	29	48326.3116	16573.5463	31752.7656	0.4538	0.3710
29.5	29.5	Q22	0	0	+f	-e	30	30	48326.3116	17539.5738	30786.7383	59.60	49.28
29.5	28.5	R11	0	0	-e	+e	29	28	47522.0831	15669.5063	31852.5762	28.13	24.72
29.5	28.5	R12	0	0	-e	+e	29	29	47522.0831	16614.9134	30907.1699	0.3224	0.2865
29.5	28.5	R22	0	0	+f	-f	30	29	48326.3116	16594.4789	31731.8320	28.29	23.12
29.5	28.5	R21	0	0	+f	-f	30	28	48326.3116	15694.5469	32631.7656	0.1773	0.1428
30.5	30.5	Q11	0	0	+e	-f	30	30	48332.0379	17524.7653	30807.2734	61.51	50.86
30.5	29.5	R11	0	0	+e	-e	30	29	48332.0379	16573.5463	31758.4922	29.12	23.81
30.5	29.5	R12	0	0	+e	-e	30	30	48332.0379	17539.5738	30792.4648	0.3168	0.2619
0.5	1.5	P11	0	1	+e	-e	0	1	34250.0867	5377.9745	28872.1113	2.353	2.5528E-02
0.5	1.5	P12	0	1	+e	-e	0	2	34250.0867	5563.5498	28686.5371	0.3198	3.2013E-03
0.5	1.5	P22	0	1	-f	+f	1	2	34283.7832	5563.7994	28719.9844	1.091	1.1382E-02
0.5	1.5	P21	0	1	-f	+f	1	1	34283.7832	5378.0258	28905.7578	1.582	1.7856E-02
0.5	0.5	Q12	0	1	+e	-f	0	1	34250.0867	5505.0140	28745.0723	1.336	1.4499E-02
0.5	0.5	Q21	0	1	-f	+e	1	0	34283.7832	5504.8636	28778.9199	1.336	1.5675E-02
1.5	2.5	P11	0	1	-e	+e	1	2	34284.1212	5458.7070	28825.4141	3.177	3.3144E-02
1.5	2.5	P12	0	1	-e	+e	1	3	34284.1212	5660.7188	28623.4023	0.4310	3.9701E-03
1.5	2.5	P22	0	1	+f	-f	2	3	34351.4650	5660.9837	28690.4805	2.130	2.1364E-02
1.5	2.5	P21	0	1	+f	-f	2	2	34351.4650	5458.8934	28892.5723	1.478	1.6709E-02
1.5	1.5	Q12	0	1	-e	+f	1	2	34284.1212	5563.7994	28720.3223	1.507	1.5726E-02
1.5	1.5	Q11	0	1	-e	+f	1	1	34284.1212	5378.0258	28906.0957	2.234	2.5224E-02
1.5	1.5	Q21	0	1	+f	-e	2	1	34351.4650	5377.9745	28973.4902	1.000	1.2193E-02
1.5	1.5	Q22	0	1	+f	-e	2	2	34351.4650	5563.5498	28787.9160	2.742	3.0986E-02
1.5	0.5	R11	0	1	-e	+e	1	0	34284.1212	5504.8636	28779.2578	0.6682	7.8374E-03
1.5	0.5	R22	0	1	+f	-f	2	1	34351.4650	5505.0140	28846.4512	0.6682	8.1460E-03
2.5	3.5	P11	0	1	+e	-e	2	3	34352.0279	5572.6108	28779.4180	4.118	4.1309E-02
2.5	3.5	P12	0	1	+e	-e	2	4	34352.0279	5795.5935	28556.4336	0.4633	3.9172E-03
2.5	3.5	P22	0	1	-f	+f	3	4	34452.9206	5795.7781	28657.1426	3.209	3.0955E-02
2.5	3.5	P21	0	1	-f	+f	3	3	34452.9206	5573.0282	28879.8926	1.372	1.5538E-02
2.5	2.5	Q12	0	1	+e	-f	2	3	34352.0279	5660.9837	28691.0449	1.618	1.6227E-02
2.5	2.5	Q11	0	1	+e	-f	2	2	34352.0279	5458.8934	28893.1348	4.224	4.7740E-02
2.5	2.5	Q21	0	1	-f	+e	3	2	34452.9206	5458.7070	28994.2129	1.310	1.6597E-02
2.5	2.5	Q22	0	1	-f	+e	3	3	34452.9206	5660.7188	28792.2012	4.531	5.1300E-02
2.5	1.5	R11	0	1	+e	-e	2	1	34352.0279	5377.9745	28974.0527	0.6560	7.9971E-03
2.5	1.5	R12	0	1	+e	-e	2	2	34352.0279	5563.5498	28788.4785	0.9475	1.0709E-02
2.5	1.5	R22	0	1	-f	+f	3	2	34452.9206	5563.7994	28889.1211	1.411	1.7868E-02
2.5	1.5	R21	0	1	-f	+f	3	1	34452.9206	5378.0258	29074.8945	0.1928	2.6233E-03
3.5	4.5	P11	0	1	-e	+e	3	4	34453.7078	5720.1350	28733.5723	5.109	4.9279E-02
3.5	4.5	P12	0	1	-e	+e	3	5	34453.7078	5967.4124	28486.2949	0.4585	3.5485E-03
3.5	4.5	P22	0	1	+f	-f	4	5	34588.0020	5967.4221	28620.5801	4.306	3.9948E-02
3.5	4.5	P21	0	1	+f	-f	4	4	34588.0020	5720.8782	28867.1230	1.261	1.4312E-02
3.5	3.5	Q12	0	1	-e	+f	3	4	34453.7078	5795.7781	28657.9297	1.612	1.5547E-02
3.5	3.5	Q11	0	1	-e	+f	3	3	34453.7078	5573.0282	28880.6797	6.279	7.1084E-02
3.5	3.5	Q21	0	1	+f	-e	4	3	34588.0020	5572.6108	29015.3906	1.394	1.8339E-02
3.5	3.5	Q22	0	1	+f	-e	4	4	34588.0020	5795.5935	28792.4082	6.496	7.3710E-02
3.5	2.5	R11	0	1	-e	+e	3	2	34453.7078	5458.7070	28995.0000	1.526	1.9326E-02
3.5	2.5	R12	0	1	-e	+e	3	3	34453.7078	5660.7188	28792.9883	1.051	1.1900E-02
3.5	2.5	R22	0	1	+f	-f	4	3	34588.0020	5660.9837	28927.0176	2.266	2.9804E-02
3.5	2.5	R21	0	1	+f	-f	4	2	34588.0020	5458.8934	29129.1094	0.3110	4.5388E-03
4.5	5.5	P11	0	1	+e	-e	4	5	34589.0124	5901.5595	28687.4531	6.121	5.6784E-02
4.5	5.5	P12	0	1	+e	-e	4	6	34589.0124	6175.4950	28413.5176	0.4375	3.0922E-03
4.5	5.5	P22	0	1	-f	+f	5	6	34756.5124	6175.2409	28581.2715	5.405	4.8227E-02
4.5	5.5	P21	0	1	-f	+f	5	5	34756.5124	5902.7174	28853.7949	1.155	1.3138E-02
4.5	4.5	Q12	0	1	+e	-f	4	5	34589.0124	5967.4221	28621.5898	1.545	1.4328E-02
4.5	4.5	Q11	0	1	+e	-f	4	4	34589.0124	5720.8782	28868.1348	8.376	9.5041E-02
4.5	4.5	Q21	0	1	-f	+e	5	4	34756.5124	5720.1350	29036.3770	1.376	1.8775E-02
4.5	4.5	Q22	0	1	-f	+e	5	5	34756.5124	5967.4124	28789.0996	8.545	9.7224E-02
4.5	3.5	R11	0	1	+e	-e	4	3	34589.0124	5572.6108	29016.4023	2.505	3.2944E-02
4.5	3.5	R12	0	1	+e	-e	4	4	34589.0124	5795.5935	28793.4180	1.058	1.2005E-02
4.5	3.5	R22	0	1	-f	+f	5	4	34756.5124	5795.7781	28960.7344	3.197	4.3633E-02
4.5	3.5	R21	0	1	-f	+f	5	3	34756.5124	5573.0282	29183.4844	0.3665	5.7221E-03
5.5	6.5	P11	0	1	-e	+e	5	6	34757.7447	6116.9981	28640.7461	7.142	6.3733E-02
5.5	6.5	P12	0	1	-e	+e	5	7	34757.7447	6419.2391	28338.5059	0.4109	2.6451E-03
5.5	6.5	P22	0	1	+f	-f	6	7	34958.2060	6418.6392	28539.5664	6.496	5.5775E-02
5.5	6.5	P21	0	1	+f	-f	6	6	34958.2060	6118.6531	28839.5527	1.058	1.2075E-02
5.5	5.5	Q12	0	1	-e	+f	5	6	34757.7447	6175.2409	28582.5039	1.453	1.2967E-02
5.5	5.5	Q11	0	1	-e	+f	5	5	34757.7447	5902.7174	28855.0273	10.49	0.1193
5.5	5.5	Q21	0	1	+f	-e	6	5	34958.2060	5901.5595	29056.6465	1.313	1.8582E-02
5.5	5.5	Q22	0	1	+f	-e	6	6	34958.2060	6175.4950	28782.7109	10.63	0.1213
5.5	4.5	R11	0	1	-e	+e	5	4	34757.7447	5720.1350	29037.6094	3.537	4.8270E-02
5.5	4.5	R12	0	1	-e	+e	5	5	34757.7447	5967.4124	28790.3320	1.018	1.1582E-02
5.5	4.5	R22	0	1	+f	-f	6	5	34958.2060	5967.4221	28990.7832	4.171	5.9036E-02
5.5	4.5	R21	0	1	+f	-f	6	4	34958.2060	5720.8782	29237.3281	0.3843	6.4032E-03
6.5	7.5	P11	0	1	+e	-e	6	7	34959.6587	6366.4254	28593.2324	8.166	7.0110E-02
6.5	7.5	P12	0	1	+e	-e	6	8	34959.6587	6698.0960	28261.5625	0.3836	2.2431E-03
6.5	7.5	P22	0	1	-f	+f	7	8	35192.7891	6697.0741	28495.7148	7.578	6.2626E-02
6.5	7.5	P21	0	1	-f	+f	7	7	35192.7891	6368.6539	28824.1348	0.9725	1.1138E-02
6.5	6.5	Q12	0	1	+e	-f	6	7	34959.6587	6418.6392	28541.0195	1.357	1.1651E-02
6.5	6.5	Q11	0	1	+e	-f	6	6	34959.6587	6118.6531	28841.0059	12.60	0.1438
6.5	6.5	Q21	0	1	-f	+e	7	6	35192.7891	6116.9981	29075.7910	1.235	1.8108E-02
6.5	6.5	Q22	0	1	-f	+e	7	7	35192.7891	6419.2391	28773.5508	12.72	0.1457
6.5	5.5	R11	0	1	+e	-e	6	5	34959.6587	5901.5595	29058.0996	4.590	6.4972E-02
6.5	5.5	R12	0	1	+e	-e	6	6	34959.6587	6175.4950	28784.1641	0.9589	1.0944E-02
6.5	5.5	R22	0	1	-f	+f	7	6	35192.7891	6175.2409	29017.5488	5.168	7.5796E-02
6.5	5.5	R21	0	1	-f	+f	7	5	35192.7891	5902.7174	29290.0723	0.3822	6.7784E-03
7.5	8.5	P11	0	1	-e	+e	7	8	35194.4605	6649.7040	28544.7559	9.188	7.5937E-02
7.5	8.5	P12	0	1	-e	+e	7	9	35194.4605	7011.5439	28182.9160	0.3578	1.8952E-03
7.5	8.5	P22	0	1	+f	-f	8	9	35459.9203	7010.0292	28449.8906	8.650	6.8834E-02
7.5	8.5	P21	0	1	+f	-f	8	8	35459.9203	6652.5771	28807.3438	0.8979	1.0323E-02
7.5	7.5	Q12	0	1	-e	+f	7	8	35194.4605	6697.0741	28497.3867	1.265	1.0455E-02
7.5	7.5	Q11	0	1	-e	+f	7	7	35194.4605	6368.6539	28825.8066	14.71	0.1684
7.5	7.5	Q21	0	1	+f	-e	8	7	35459.9203	6366.4254	29093.4941	1.155	1.7532E-02
7.5	7.5	Q22	0	1	+f	-e	8	8	35459.9203	6698.0960	28761.8242	14.82	0.1703
7.5	6.5	R11	0	1	-e	+e	7	6	35194.4605	6116.9981	29077.4629	5.650	8.2873E-02
7.5	6.5	R12	0	1	-e	+e	7	7	35194.4605	6419.2391	28775.2207	0.8950	1.0251E-02
7.5	6.5	R22	0	1	+f	-f	8	7	35459.9203	6418.6392	29041.2812	6.176	9.3777E-02
7.5	6.5	R21	0	1	+f	-f	8	6	35459.9203	6118.6531	29341.2676	0.3705	6.9768E-03
8.5	9.5	P11	0	1	+e	-e	8	9	35461.8082	6966.6060	28495.2031	10.21	8.1247E-02
8.5	9.5	P12	0	1	+e	-e	8	10	35461.8082	7359.0676	28102.7402	0.3341	1.5995E-03
8.5	9.5	P22	0	1	-f	+f	9	10	35759.2110	7356.9942	28402.2168	9.712	7.4456E-02
8.5	9.5	P21	0	1	-f	+f	9	9	35759.2110	6970.1897	28789.0215	0.8331	9.6168E-03
8.5	8.5	Q12	0	1	+e	-f	8	9	35461.8082	7010.0292	28451.7793	1.181	9.3972E-03
8.5	8.5	Q11	0	1	+e	-f	8	8	35461.8082	6652.5771	28809.2305	16.80	0.1932
8.5	8.5	Q21	0	1	-f	+e	9	8	35759.2110	6649.7040	29109.5078	1.079	1.6939E-02
8.5	8.5	Q22	0	1	-f	+e	9	9	35759.2110	7011.5439	28747.6680	16.90	0.1951
8.5	7.5	R11	0	1	+e	-e	8	7	35461.8082	6366.4254	29095.3828	6.709	0.1019
8.5	7.5	R12	0	1	+e	-e	8	8	35461.8082	6698.0960	28763.7129	0.8331	9.5779E-03
8.5	7.5	R22	0	1	-f	+f	9	8	35759.2110	6697.0741	29062.1367	7.189	0.1129
8.5	7.5	R21	0	1	-f	+f	9	7	35759.2110	6368.6539	29390.5566	0.3549	7.0758E-03
9.5	10.5	P11	0	1	-e	+e	9	10	35761.3131	7316.8285	28444.4844	11.23	8.6079E-02
9.5	10.5	P12	0	1	-e	+e	9	11	35761.3131	7740.1450	28021.1680	0.3129	1.3503E-03
9.5	10.5	P22	0	1	+f	-f	10	11	36090.2263	7737.4515	28352.7754	10.77	7.9549E-02
9.5	10.5	P21	0	1	+f	-f	10	10	36090.2263	7321.1846	28769.0410	0.7769	9.0050E-03
9.5	9.5	Q12	0	1	-e	+f	9	10	35761.3131	7356.9942	28404.3184	1.105	8.4745E-03
9.5	9.5	Q11	0	1	-e	+f	9	9	35761.3131	6970.1897	28791.1230	18.89	0.2180
9.5	9.5	Q21	0	1	+f	-e	10	9	36090.2263	6966.6060	29123.6211	1.009	1.6369E-02
9.5	9.5	Q22	0	1	+f	-e	10	10	36090.2263	7359.0676	28731.1582	18.98	0.2200
9.5	8.5	R11	0	1	-e	+e	9	8	35761.3131	6649.7040	29111.6094	7.764	0.1219
9.5	8.5	R12	0	1	-e	+e	9	9	35761.3131	7011.5439	28749.7695	0.7759	8.9557E-03
9.5	8.5	R22	0	1	+f	-f	10	9	36090.2263	7010.0292	29080.1973	8.203	0.1331
9.5	8.5	R21	0	1	+f	-f	10	8	36090.2263	6652.5771	29437.6484	0.3382	7.1204E-03
10.5	11.5	P11	0	1	+e	-e	10	11	36092.5400	7700.0049	28392.5352	12.24	9.0472E-02
10.5	11.5	P12	0	1	+e	-e	10	12	36092.5400	8154.2372	27938.3027	0.2941	1.1407E-03
10.5	11.5	P22	0	1	-f	+f	11	12	36452.4854	8150.8666	28301.6191	11.81	8.4161E-02
10.5	11.5	P21	0	1	-f	+f	11	11	36452.4854	7705.1908	28747.2949	0.7280	8.4731E-03
10.5	10.5	Q12	0	1	+e	-f	10	11	36092.5400	7737.4515	28355.0879	1.039	7.6732E-03
10.5	10.5	Q11	0	1	+e	-f	10	10	36092.5400	7321.1846	28771.3555	20.96	0.2429
10.5	10.5	Q21	0	1	-f	+e	11	10	36452.4854	7316.8285	29135.6562	0.9462	1.5840E-02
10.5	10.5	Q22	0	1	-f	+e	11	11	36452.4854	7740.1450	28712.3398	21.05	0.2450
10.5	9.5	R11	0	1	+e	-e	10	9	36092.5400	6966.6060	29125.9336	8.813	0.1430
10.5	9.5	R12	0	1	+e	-e	10	10	36092.5400	7359.0676	28733.4727	0.7242	8.3934E-03
10.5	9.5	R22	0	1	-f	+f	11	10	36452.4854	7356.9942	29095.4902	9.218	0.1543
10.5	9.5	R21	0	1	-f	+f	11	9	36452.4854	6970.1897	29482.2949	0.3218	7.1358E-03
11.5	12.5	P11	0	1	-e	+e	11	12	36455.0080	8115.7127	28339.2949	13.26	9.4460E-02
11.5	12.5	P12	0	1	-e	+e	11	13	36455.0080	8600.7830	27854.2246	0.2774	9.6468E-04
11.5	12.5	P22	0	1	+f	-f	12	13	36845.4627	8596.6823	28248.7812	12.85	8.8336E-02
11.5	12.5	P21	0	1	+f	-f	12	12	36845.4627	8121.7813	28723.6816	0.6853	8.0083E-03
11.5	11.5	Q12	0	1	-e	+f	11	12	36455.0080	8150.8666	28304.1406	0.9794	6.9775E-03
11.5	11.5	Q11	0	1	-e	+f	11	11	36455.0080	7705.1908	28749.8164	23.03	0.2680
11.5	11.5	Q21	0	1	+f	-e	12	11	36845.4627	7700.0049	29145.4570	0.8902	1.5355E-02
11.5	11.5	Q22	0	1	+f	-e	12	12	36845.4627	8154.2372	28691.2246	23.12	0.2701
11.5	10.5	R11	0	1	-e	+e	11	10	36455.0080	7316.8285	29138.1797	9.858	0.1650
11.5	10.5	R12	0	1	-e	+e	11	11	36455.0080	7740.1450	28714.8633	0.6780	7.8904E-03
11.5	10.5	R22	0	1	+f	-f	12	11	36845.4627	7737.4515	29108.0117	10.23	0.1765
11.5	10.5	R21	0	1	+f	-f	12	10	36845.4627	7321.1846	29524.2773	0.3065	7.1363E-03
12.5	13.5	P11	0	1	+e	-e	12	13	36848.1911	8563.4787	28284.7129	14.27	9.8074E-02
12.5	13.5	P12	0	1	+e	-e	12	14	36848.1911	9079.1948	27768.9961	0.2627	8.1660E-04
12.5	13.5	P22	0	1	-f	+f	13	14	37268.5886	9074.3154	28194.2734	13.89	9.2107E-02
12.5	13.5	P21	0	1	-f	+f	13	13	37268.5886	8570.4790	28698.1094	0.6479	7.5996E-03
12.5	12.5	Q12	0	1	+e	-f	12	13	36848.1911	8596.6823	28251.5098	0.9273	6.3721E-03
12.5	12.5	Q11	0	1	+e	-f	12	12	36848.1911	8121.7813	28726.4102	25.09	0.2931
12.5	12.5	Q21	0	1	-f	+e	13	12	37268.5886	8115.7127	29152.8750	0.8404	1.4914E-02
12.5	12.5	Q22	0	1	-f	+e	13	13	37268.5886	8600.7830	28667.8047	25.17	0.2953
12.5	11.5	R11	0	1	+e	-e	12	11	36848.1911	7700.0049	29148.1855	10.90	0.1880
12.5	11.5	R12	0	1	+e	-e	12	12	36848.1911	8154.2372	28693.9531	0.6369	7.4420E-03
12.5	11.5	R22	0	1	-f	+f	13	12	37268.5886	8150.8666	29117.7227	11.24	0.1995
12.5	11.5	R21	0	1	-f	+f	13	11	37268.5886	7705.1908	29563.3984	0.2923	7.1296E-03
13.5	14.5	P11	0	1	-e	+e	13	14	37271.5195	9042.7840	28228.7363	15.28	0.1013
13.5	14.5	P12	0	1	-e	+e	13	15	37271.5195	9588.8568	27682.6621	0.2496	6.9183E-04
13.5	14.5	P22	0	1	+f	-f	14	15	37721.2500	9583.1544	28138.0957	14.92	9.5502E-02
13.5	14.5	P21	0	1	+f	-f	14	14	37721.2500	9050.7602	28670.4902	0.6151	7.2376E-03
13.5	13.5	Q12	0	1	-e	+f	13	14	37271.5195	9074.3154	28197.2051	0.8812	5.8434E-03
13.5	13.5	Q11	0	1	-e	+f	13	13	37271.5195	8570.4790	28701.0410	27.14	0.3183
13.5	13.5	Q21	0	1	+f	-e	14	13	37721.2500	8563.4787	29157.7715	0.7961	1.4511E-02
13.5	13.5	Q22	0	1	+f	-e	14	14	37721.2500	9079.1948	28642.0547	27.22	0.3203
13.5	12.5	R11	0	1	-e	+e	13	12	37271.5195	8115.7127	29155.8066	11.93	0.2117
13.5	12.5	R12	0	1	-e	+e	13	13	37271.5195	8600.7830	28670.7363	0.6004	7.0418E-03
13.5	12.5	R22	0	1	+f	-f	14	13	37721.2500	8596.6823	29124.5684	12.25	0.2234
13.5	12.5	R21	0	1	+f	-f	14	12	37721.2500	8121.7813	29599.4688	0.2795	7.1196E-03
14.5	15.5	P11	0	1	+e	-e	14	15	37724.3800	9553.0666	28171.3125	16.29	0.1043
14.5	15.5	P12	0	1	+e	-e	14	16	37724.3800	10129.1236	27595.2559	0.2381	5.8643E-04
14.5	15.5	P22	0	1	-f	+f	15	16	38202.7918	10122.5584	28080.2324	15.95	9.8538E-02
14.5	15.5	P21	0	1	-f	+f	15	15	38202.7918	9562.0586	28640.7324	0.5860	6.9144E-03
14.5	14.5	Q12	0	1	+e	-f	14	15	37724.3800	9583.1544	28141.2266	0.8405	5.3796E-03
14.5	14.5	Q11	0	1	+e	-f	14	14	37724.3800	9050.7602	28673.6191	29.18	0.3434
14.5	14.5	Q21	0	1	-f	+e	15	14	38202.7918	9042.7840	29160.0078	0.7567	1.4142E-02
14.5	14.5	Q22	0	1	-f	+e	15	15	38202.7918	9588.8568	28613.9355	29.27	0.3453
14.5	13.5	R11	0	1	+e	-e	14	13	37724.3800	8563.4787	29160.9004	12.96	0.2363
14.5	13.5	R12	0	1	+e	-e	14	14	37724.3800	9079.1948	28645.1855	0.5680	6.6833E-03
14.5	13.5	R22	0	1	-f	+f	15	14	38202.7918	9074.3154	29128.4766	13.26	0.2479
14.5	13.5	R21	0	1	-f	+f	15	13	38202.7918	8570.4790	29632.3125	0.2680	7.1079E-03
15.5	16.5	P11	0	1	-e	+e	15	16	38206.1171	10093.7245	28112.3926	17.30	0.1069
15.5	16.5	P12	0	1	-e	+e	15	17	38206.1171	10699.3200	27506.7969	0.2278	4.9718E-04
15.5	16.5	P22	0	1	+f	-f	16	17	38712.5171	10691.8566	28020.6602	16.97	0.1012
15.5	16.5	P21	0	1	+f	-f	16	16	38712.5171	10103.7677	28608.7500	0.5603	6.6231E-03
15.5	15.5	Q12	0	1	-e	+f	15	16	38206.1171	10122.5584	28083.5586	0.8044	4.9705E-03
15.5	15.5	Q11	0	1	-e	+f	15	15	38206.1171	9562.0586	28644.0586	31.22	0.3684
15.5	15.5	Q21	0	1	+f	-e	16	15	38712.5171	9553.0666	29159.4512	0.7216	1.3801E-02
15.5	15.5	Q22	0	1	+f	-e	16	16	38712.5171	10129.1236	28583.3926	31.31	0.3701
15.5	14.5	R11	0	1	-e	+e	15	14	38206.1171	9042.7840	29163.3340	13.99	0.2614
15.5	14.5	R12	0	1	-e	+e	15	15	38206.1171	9588.8568	28617.2598	0.5391	6.3606E-03
15.5	14.5	R22	0	1	+f	-f	16	15	38712.5171	9583.1544	29129.3633	14.27	0.2730
15.5	14.5	R21	0	1	+f	-f	16	14	38712.5171	9050.7602	29661.7578	0.2577	7.0947E-03
16.5	17.5	P11	0	1	+e	-e	16	17	38716.0339	10664.1181	28051.9160	18.30	0.1092
16.5	17.5	P12	0	1	+e	-e	16	18	38716.0339	11298.7410	27417.2930	0.2188	4.2139E-04
16.5	17.5	P22	0	1	-f	+f	17	18	39249.6888	11290.3487	27959.3398	17.99	0.1036
16.5	17.5	P21	0	1	-f	+f	17	17	39249.6888	10675.2431	28574.4453	0.5375	6.3579E-03
16.5	16.5	Q12	0	1	+e	-f	16	17	38716.0339	10691.8566	28024.1777	0.7724	4.6074E-03
16.5	16.5	Q11	0	1	+e	-f	16	16	38716.0339	10103.7677	28612.2656	33.26	0.3931
16.5	16.5	Q21	0	1	-f	+e	17	16	39249.6888	10093.7245	29155.9648	0.6903	1.3481E-02
16.5	16.5	Q22	0	1	-f	+e	17	17	39249.6888	10699.3200	28550.3691	33.34	0.3944
16.5	15.5	R11	0	1	+e	-e	16	15	38716.0339	9553.0666	29162.9668	15.01	0.2871
16.5	15.5	R12	0	1	+e	-e	16	16	38716.0339	10129.1236	28586.9102	0.5134	6.0680E-03
16.5	15.5	R22	0	1	-f	+f	17	16	39249.6888	10122.5584	29127.1309	15.28	0.2984
16.5	15.5	R21	0	1	-f	+f	17	15	39249.6888	9562.0586	29687.6309	0.2484	7.0796E-03
17.5	18.5	P11	0	1	-e	+e	17	18	39253.3931	11263.5717	27989.8223	19.31	0.1111
17.5	18.5	P12	0	1	-e	+e	17	19	39253.3931	11926.6523	27326.7402	0.2107	3.5683E-04
17.5	18.5	P22	0	1	+f	-f	18	19	39813.5302	11917.3050	27896.2246	19.01	0.1055
17.5	18.5	P21	0	1	+f	-f	18	18	39813.5302	11275.8044	28537.7266	0.5172	6.1136E-03
17.5	17.5	Q12	0	1	-e	+f	17	18	39253.3931	11290.3487	27963.0449	0.7440	4.2829E-03
17.5	17.5	Q11	0	1	-e	+f	17	17	39253.3931	10675.2431	28578.1504	35.29	0.4174
17.5	17.5	Q21	0	1	+f	-e	18	17	39813.5302	10664.1181	29149.4121	0.6623	1.3179E-02
17.5	17.5	Q22	0	1	+f	-e	18	18	39813.5302	11298.7410	28514.7891	35.37	0.4182
17.5	16.5	R11	0	1	-e	+e	17	16	39253.3931	10093.7245	29159.6680	16.03	0.3130
17.5	16.5	R12	0	1	-e	+e	17	17	39253.3931	10699.3200	28554.0723	0.4904	5.8005E-03
17.5	16.5	R22	0	1	+f	-f	18	17	39813.5302	10691.8566	29121.6738	16.28	0.3240
17.5	16.5	R21	0	1	+f	-f	18	16	39813.5302	10103.7677	29709.7617	0.2402	7.0613E-03
18.5	19.5	P11	0	1	+e	-e	18	19	39817.4179	11891.3759	27926.0410	20.31	0.1128
18.5	19.5	P12	0	1	+e	-e	18	20	39817.4179	12582.2909	27235.1270	0.2035	3.0166E-04
18.5	19.5	P22	0	1	-f	+f	19	20	40403.2260	12571.9672	27831.2598	20.02	0.1071
18.5	19.5	P21	0	1	-f	+f	19	19	40403.2260	11904.7371	28498.4883	0.4990	5.8858E-03
18.5	18.5	Q12	0	1	+e	-f	18	19	39817.4179	11917.3050	27900.1133	0.7187	3.9907E-03
18.5	18.5	Q11	0	1	+e	-f	18	18	39817.4179	11275.8044	28541.6133	37.32	0.4412
18.5	18.5	Q21	0	1	-f	+e	19	18	40403.2260	11263.5717	29139.6543	0.6374	1.2887E-02
18.5	18.5	Q22	0	1	-f	+e	19	19	40403.2260	11926.6523	28476.5742	37.40	0.4412
18.5	17.5	R11	0	1	+e	-e	18	17	39817.4179	10664.1181	29153.2988	17.05	0.3392
18.5	17.5	R12	0	1	+e	-e	18	18	39817.4179	11298.7410	28518.6777	0.4698	5.5535E-03
18.5	17.5	R22	0	1	-f	+f	19	18	40403.2260	11290.3487	29112.8770	17.29	0.3496
18.5	17.5	R21	0	1	-f	+f	19	17	40403.2260	10675.2431	29727.9824	0.2329	7.0386E-03
19.5	20.5	P11	0	1	-e	+e	19	20	40407.2925	12546.7889	27860.5039	21.31	0.1140
19.5	20.5	P12	0	1	-e	+e	19	21	40407.2925	13264.8658	27142.4258	0.1972	2.5434E-04
19.5	20.5	P22	0	1	+f	-f	20	21	41017.9227	13253.5491	27764.3730	21.03	0.1083
19.5	20.5	P21	0	1	+f	-f	20	20	41017.9227	12561.2948	28456.6289	0.4828	5.6702E-03
19.5	19.5	Q12	0	1	-e	+f	19	20	40407.2925	12571.9672	27835.3262	0.6962	3.7254E-03
19.5	19.5	Q11	0	1	-e	+f	19	19	40407.2925	11904.7371	28502.5547	39.34	0.4641
19.5	19.5	Q21	0	1	+f	-e	20	19	41017.9227	11891.3759	29126.5469	0.6150	1.2601E-02
19.5	19.5	Q22	0	1	+f	-e	20	20	41017.9227	12582.2909	28435.6309	39.43	0.4631
19.5	18.5	R11	0	1	-e	+e	19	18	40407.2925	11263.5717	29143.7207	18.06	0.3651
19.5	18.5	R12	0	1	-e	+e	19	19	40407.2925	11926.6523	28480.6406	0.4513	5.3231E-03
19.5	18.5	R22	0	1	+f	-f	20	19	41017.9227	11917.3050	29100.6172	18.29	0.3748
19.5	18.5	R21	0	1	+f	-f	20	18	41017.9227	11275.8044	29742.1191	0.2263	7.0095E-03
20.5	21.5	P11	0	1	+e	-e	20	21	41022.1638	13229.0382	27793.1250	22.31	0.1149
20.5	21.5	P12	0	1	+e	-e	20	22	41022.1638	13973.5593	27048.6055	0.1916	2.1360E-04
20.5	21.5	P22	0	1	-f	+f	21	22	41656.7302	13961.2379	27695.4922	22.04	0.1091
20.5	21.5	P21	0	1	-f	+f	21	21	41656.7302	13244.6998	28412.0312	0.4682	5.4633E-03
20.5	20.5	Q12	0	1	+e	-f	20	21	41022.1638	13253.5491	27768.6152	0.6761	3.4821E-03
20.5	20.5	Q11	0	1	+e	-f	20	20	41022.1638	12561.2948	28460.8691	41.37	0.4859
20.5	20.5	Q21	0	1	-f	+e	21	20	41656.7302	12546.7889	29109.9414	0.5950	1.2315E-02
20.5	20.5	Q22	0	1	-f	+e	21	21	41656.7302	13264.8658	28391.8652	41.45	0.4837
20.5	19.5	R11	0	1	+e	-e	20	19	41022.1638	11891.3759	29130.7871	19.07	0.3907
20.5	19.5	R12	0	1	+e	-e	20	20	41022.1638	12582.2909	28439.8730	0.4347	5.1056E-03
20.5	19.5	R22	0	1	-f	+f	21	20	41656.7302	12571.9672	29084.7637	19.29	0.3993
20.5	19.5	R21	0	1	-f	+f	21	19	41656.7302	11904.7371	29751.9922	0.2206	6.9723E-03
21.5	22.5	P11	0	1	-e	+e	21	22	41661.1411	13937.3223	27723.8184	23.31	0.1153
21.5	22.5	P12	0	1	-e	+e	21	23	41661.1411	14707.5275	26953.6133	0.1866	1.7836E-04
21.5	22.5	P22	0	1	+f	-f	22	23	42318.7217	14694.1945	27624.5273	23.05	0.1093
21.5	22.5	P21	0	1	+f	-f	22	22	42318.7217	13954.1457	28364.5762	0.4552	5.2616E-03
21.5	21.5	Q12	0	1	-e	+f	21	22	41661.1411	13961.2379	27699.9023	0.6583	3.2566E-03
21.5	21.5	Q11	0	1	-e	+f	21	21	41661.1411	13244.6998	28416.4414	43.38	0.5062
21.5	21.5	Q21	0	1	+f	-e	22	21	42318.7217	13229.0382	29089.6836	0.5771	1.2025E-02
21.5	21.5	Q22	0	1	+f	-e	22	22	42318.7217	13973.5593	28345.1621	43.47	0.5025
21.5	20.5	R11	0	1	-e	+e	21	20	41661.1411	12546.7889	29114.3516	20.08	0.4156
21.5	20.5	R12	0	1	-e	+e	21	21	41661.1411	13264.8658	28396.2754	0.4197	4.8976E-03
21.5	20.5	R22	0	1	+f	-f	22	21	42318.7217	13253.5491	29065.1719	20.29	0.4229
21.5	20.5	R21	0	1	+f	-f	22	20	42318.7217	12561.2948	29757.4277	0.2155	6.9248E-03
22.5	23.5	P11	0	1	+e	-e	22	23	42323.2979	14670.8118	27652.4863	24.31	0.1152
22.5	23.5	P12	0	1	+e	-e	22	24	42323.2979	15465.9018	26857.3965	0.1822	1.4775E-04
22.5	23.5	P22	0	1	-f	+f	23	24	43002.9346	15451.5553	27551.3789	24.06	0.1089
22.5	23.5	P21	0	1	-f	+f	23	23	43002.9346	14688.7979	28314.1367	0.4435	5.0619E-03
22.5	22.5	Q12	0	1	+e	-f	22	23	42323.2979	14694.1945	27629.1035	0.6424	3.0451E-03
22.5	22.5	Q11	0	1	+e	-f	22	22	42323.2979	13954.1457	28369.1523	45.40	0.5248
22.5	22.5	Q21	0	1	-f	+e	23	22	43002.9346	13937.3223	29065.6113	0.5611	1.1726E-02
22.5	22.5	Q22	0	1	-f	+e	23	23	43002.9346	14707.5275	28295.4062	45.49	0.5192
22.5	21.5	R11	0	1	+e	-e	22	21	42323.2979	13229.0382	29094.2598	21.09	0.4394
22.5	21.5	R12	0	1	+e	-e	22	22	42323.2979	13973.5593	28349.7383	0.4063	4.6961E-03
22.5	21.5	R22	0	1	-f	+f	23	22	43002.9346	13961.2379	29041.6973	21.29	0.4450
22.5	21.5	R21	0	1	-f	+f	23	21	43002.9346	13244.6998	29758.2344	0.2110	6.8648E-03
23.5	24.5	P11	0	1	-e	+e	23	24	43007.6713	15428.6509	27579.0195	25.30	0.1146
23.5	24.5	P12	0	1	-e	+e	23	25	43007.6713	16247.7898	26759.8809	0.1784	1.2103E-04
23.5	24.5	P22	0	1	+f	-f	24	25	43708.3709	16232.4324	27475.9395	25.06	0.1079
23.5	24.5	P21	0	1	+f	-f	24	24	43708.3709	15447.7959	28260.5742	0.4331	4.8612E-03
23.5	23.5	Q12	0	1	-e	+f	23	24	43007.6713	15451.5553	27556.1152	0.6283	2.8444E-03
23.5	23.5	Q11	0	1	-e	+f	23	23	43007.6713	14688.7979	28318.8730	47.42	0.5412
23.5	23.5	Q21	0	1	+f	-e	24	23	43708.3709	14670.8118	29037.5586	0.5467	1.1413E-02
23.5	23.5	Q22	0	1	+f	-e	24	24	43708.3709	15465.9018	28242.4688	47.50	0.5332
23.5	22.5	R11	0	1	-e	+e	23	22	43007.6713	13937.3223	29070.3496	22.09	0.4618
23.5	22.5	R12	0	1	-e	+e	23	23	43007.6713	14707.5275	28300.1445	0.3941	4.4982E-03
23.5	22.5	R22	0	1	+f	-f	24	23	43708.3709	14694.1945	29014.1758	22.29	0.4653
23.5	22.5	R21	0	1	+f	-f	24	22	43708.3709	13954.1457	29754.2246	0.2070	6.7899E-03
24.5	25.5	P11	0	1	+e	-e	24	25	43713.2633	16209.9590	27503.3047	26.30	0.1132
24.5	25.5	P12	0	1	+e	-e	24	26	43713.2633	17052.2762	26660.9863	0.1750	9.7605E-05
24.5	25.5	P22	0	1	-f	+f	25	26	44433.9974	17035.9153	27398.0820	26.06	0.1061
24.5	25.5	P21	0	1	-f	+f	25	25	44433.9974	16230.2538	28203.7441	0.4237	4.6565E-03
24.5	24.5	Q12	0	1	+e	-f	24	25	43713.2633	16232.4324	27480.8301	0.6158	2.6512E-03
24.5	24.5	Q11	0	1	+e	-f	24	24	43713.2633	15447.7959	28265.4668	49.43	0.5549
24.5	24.5	Q21	0	1	-f	+e	25	24	44433.9974	15428.6509	29005.3457	0.5340	1.1081E-02
24.5	24.5	Q22	0	1	-f	+e	25	25	44433.9974	16247.7898	28186.2070	49.52	0.5442
24.5	23.5	R11	0	1	+e	-e	24	23	43713.2633	14670.8118	29042.4512	23.10	0.4822
24.5	23.5	R12	0	1	+e	-e	24	24	43713.2633	15465.9018	28247.3613	0.3832	4.3012E-03
24.5	23.5	R22	0	1	-f	+f	25	24	44433.9974	15451.5553	28982.4414	23.29	0.4833
24.5	23.5	R21	0	1	-f	+f	25	23	44433.9974	14688.7979	29745.1992	0.2036	6.6978E-03
25.5	26.5	P11	0	1	-e	+e	25	26	44439.0407	17013.8313	27425.2090	27.30	0.1111
25.5	26.5	P12	0	1	-e	+e	25	27	44439.0407	17878.4239	26560.6172	0.1721	7.7016E-05
25.5	26.5	P22	0	1	+f	-f	26	27	45178.7455	17861.0718	27317.6738	27.07	0.1035
25.5	26.5	P21	0	1	+f	-f	26	26	45178.7455	17035.2620	28143.4844	0.4154	4.4453E-03
25.5	25.5	Q12	0	1	-e	+f	25	26	44439.0407	17035.9153	27403.1250	0.6048	2.4628E-03
25.5	25.5	Q11	0	1	-e	+f	25	25	44439.0407	16230.2538	28208.7871	51.44	0.5653
25.5	25.5	Q21	0	1	+f	-e	26	25	45178.7455	16209.9590	28968.7871	0.5226	1.0726E-02
25.5	25.5	Q22	0	1	+f	-e	26	26	45178.7455	17052.2762	28126.4688	51.53	0.5515
25.5	24.5	R11	0	1	-e	+e	25	24	44439.0407	15428.6509	29010.3906	24.10	0.5002
25.5	24.5	R12	0	1	-e	+e	25	25	44439.0407	16247.7898	28191.2500	0.3733	4.1026E-03
25.5	24.5	R22	0	1	+f	-f	26	25	45178.7455	16232.4324	28946.3125	24.29	0.4985
25.5	24.5	R21	0	1	+f	-f	26	24	45178.7455	15447.7959	29730.9492	0.2006	6.5858E-03
26.5	27.5	P11	0	1	+e	-e	26	27	45183.9348	17839.3404	27344.5938	28.29	0.1082
26.5	27.5	P12	0	1	+e	-e	26	28	45183.9348	18725.2751	26458.6602	0.1696	5.8907E-05
26.5	27.5	P22	0	1	-f	+f	27	28	45941.5112	18706.9485	27234.5625	28.07	0.1000
26.5	27.5	P21	0	1	-f	+f	27	27	45941.5112	17861.8886	28079.6230	0.4080	4.2248E-03
26.5	26.5	Q12	0	1	+e	-f	26	27	45183.9348	17861.0718	27322.8633	0.5952	2.2768E-03
26.5	26.5	Q11	0	1	+e	-f	26	26	45183.9348	17035.2620	28148.6719	53.45	0.5720
26.5	26.5	Q21	0	1	-f	+e	27	26	45941.5112	17013.8313	28927.6797	0.5125	1.0343E-02
26.5	26.5	Q22	0	1	-f	+e	27	27	45941.5112	17878.4239	28063.0879	53.54	0.5545
26.5	25.5	R11	0	1	+e	-e	26	25	45183.9348	16209.9590	28973.9766	25.10	0.5153
26.5	25.5	R12	0	1	+e	-e	26	26	45183.9348	17052.2762	28131.6582	0.3644	3.9001E-03
26.5	25.5	R22	0	1	-f	+f	27	26	45941.5112	17035.9153	28905.5957	25.28	0.5103
26.5	25.5	R21	0	1	-f	+f	27	25	45941.5112	16230.2538	29711.2578	0.1981	6.4514E-03
27.5	28.5	P11	0	1	-e	+e	27	28	45946.8416	18685.5376	27261.3047	29.28	0.1043
27.5	28.5	P12	0	1	-e	+e	27	29	45946.8416	19591.8520	26354.9902	0.1675	4.3051E-05
27.5	28.5	P22	0	1	+f	-f	28	29	46721.1540	19572.5720	27148.5820	29.07	9.5430E-02
27.5	28.5	P21	0	1	+f	-f	28	28	46721.1540	18709.1798	28011.9746	0.4014	3.9928E-03
27.5	27.5	Q12	0	1	-e	+f	27	28	45946.8416	18706.9485	27239.8926	0.5869	2.0909E-03
27.5	27.5	Q11	0	1	-e	+f	27	27	45946.8416	17861.8886	28084.9531	55.46	0.5743
27.5	27.5	Q21	0	1	+f	-e	28	27	46721.1540	17839.3404	28881.8145	0.5036	9.9284E-03
27.5	27.5	Q22	0	1	+f	-e	28	28	46721.1540	18725.2751	27995.8789	55.55	0.5525
27.5	26.5	R11	0	1	-e	+e	27	26	45946.8416	17013.8313	28933.0098	26.10	0.5268
27.5	26.5	R12	0	1	-e	+e	27	27	45946.8416	17878.4239	28068.4180	0.3565	3.6914E-03
27.5	26.5	R22	0	1	+f	-f	28	27	46721.1540	17861.0718	28860.0820	26.28	0.5180
27.5	26.5	R21	0	1	+f	-f	28	26	46721.1540	17035.2620	29685.8926	0.1960	6.2920E-03
28.5	29.5	P11	0	1	+e	-e	28	29	46726.6209	19551.4532	27175.1680	30.28	9.9405E-02
28.5	29.5	P22	0	1	-f	+f	29	30	47516.4967	20456.9498	27059.5469	30.06	8.9741E-02
28.5	29.5	P21	0	1	-f	+f	29	29	47516.4967	19576.1614	27940.3359	0.3956	3.7471E-03
28.5	28.5	Q12	0	1	+e	-f	28	29	46726.6209	19572.5720	27154.0488	0.5797	1.9032E-03
28.5	28.5	Q11	0	1	+e	-f	28	28	46726.6209	18709.1798	28017.4414	57.47	0.5716
28.5	28.5	Q21	0	1	-f	+e	29	28	47516.4967	18685.5376	28830.9590	0.4959	9.4771E-03
28.5	28.5	Q22	0	1	-f	+e	29	29	47516.4967	19591.8520	27924.6445	57.56	0.5451
28.5	27.5	R11	0	1	+e	-e	28	27	46726.6209	17839.3404	28887.2812	27.10	0.5343
28.5	27.5	R12	0	1	+e	-e	28	28	46726.6209	18725.2751	28001.3457	0.3493	3.4746E-03
28.5	27.5	R22	0	1	-f	+f	29	28	47516.4967	18706.9485	28809.5488	27.27	0.5212
28.5	27.5	R21	0	1	-f	+f	29	27	47516.4967	17861.8886	29654.6074	0.1943	6.1051E-03
29.5	30.5	P11	0	1	-e	+e	29	30	47522.0952	20436.0977	27085.9980	31.27	9.3338E-02
29.5	30.5	P21	0	1	+f	-f	30	30	48326.3233	20461.8398	27864.4844	0.3906	3.4859E-03
29.5	29.5	Q12	0	1	-e	+f	29	30	47522.0952	20456.9498	27065.1445	0.5736	1.7122E-03
29.5	29.5	Q11	0	1	-e	+f	29	29	47522.0952	19576.1614	27945.9336	59.47	0.5632
29.5	29.5	Q21	0	1	+f	-e	30	29	48326.3233	19551.4532	28774.8711	0.4891	8.9858E-03
29.5	29.5	Q22	0	1	+f	-e	30	30	48326.3233	20477.1576	27849.1660	59.56	0.5315
29.5	28.5	R11	0	1	-e	+e	29	28	47522.0952	18685.5376	28836.5586	28.10	0.5371
29.5	28.5	R12	0	1	-e	+e	29	29	47522.0952	19591.8520	27930.2441	0.3429	3.2479E-03
29.5	28.5	R22	0	1	+f	-f	30	29	48326.3233	19572.5720	28753.7520	28.27	0.5193
29.5	28.5	R21	0	1	+f	-f	30	28	48326.3233	18709.1798	29617.1445	0.1930	5.8881E-03
0.5	1.5	P11	1	0	+e	-e	0	1	37238.6699	1809.4890	35429.1797	2.361	1.155
0.5	1.5	P12	1	0	+e	-e	0	2	37238.6699	1996.9845	35241.6836	0.3108	0.1506
0.5	1.5	P22	1	0	-f	+f	1	2	37270.7041	1997.2439	35273.4609	1.104	0.5374
0.5	1.5	P21	1	0	-f	+f	1	1	37270.7041	1809.5445	35461.1602	1.568	0.7701
0.5	0.5	Q12	1	0	+e	-f	0	1	37238.6699	1935.9411	35302.7305	1.336	0.6533
0.5	0.5	Q21	1	0	-f	+e	1	0	37270.7041	1935.7837	35334.9219	1.336	0.6592
1.5	2.5	P11	1	0	-e	+e	1	2	37271.0284	1893.2118	35377.8164	3.193	1.554
1.5	2.5	P12	1	0	-e	+e	1	3	37271.0284	2098.2640	35172.7656	0.4144	0.1989
1.5	2.5	P22	1	0	+f	-f	2	3	37335.0481	2098.5355	35236.5117	2.154	1.044
1.5	2.5	P21	1	0	+f	-f	2	2	37335.0481	1893.4128	35441.6367	1.453	0.7136
1.5	1.5	Q12	1	0	-e	+f	1	2	37271.0284	1997.2439	35273.7852	1.488	0.7242
1.5	1.5	Q11	1	0	-e	+f	1	1	37271.0284	1809.5445	35461.4844	2.253	1.107
1.5	1.5	Q21	1	0	+f	-e	2	1	37335.0481	1809.4890	35525.5586	0.9828	0.4871
1.5	1.5	Q22	1	0	+f	-e	2	2	37335.0481	1996.9845	35338.0625	2.758	1.355
1.5	0.5	R11	1	0	-e	+e	1	0	37271.0284	1935.7837	35335.2461	0.6680	0.3296
1.5	0.5	R22	1	0	+f	-f	2	1	37335.0481	1935.9411	35399.1055	0.6681	0.3311
2.5	3.5	P11	1	0	+e	-e	2	3	37335.5881	2011.4194	35324.1680	4.139	2.005
2.5	3.5	P12	1	0	+e	-e	2	4	37335.5881	2238.7712	35096.8164	0.4414	0.2099
2.5	3.5	P22	1	0	-f	+f	3	4	37431.4957	2238.9538	35192.5430	3.242	1.563
2.5	3.5	P21	1	0	-f	+f	3	3	37431.4957	2011.8669	35419.6289	1.339	0.6575
2.5	2.5	Q12	1	0	+e	-f	2	3	37335.5881	2098.5355	35237.0508	1.580	0.7655
2.5	2.5	Q11	1	0	+e	-f	2	2	37335.5881	1893.4128	35442.1758	4.260	2.092
2.5	2.5	Q21	1	0	-f	+e	3	2	37431.4957	1893.2118	35538.2852	1.276	0.6349
2.5	2.5	Q22	1	0	-f	+e	3	3	37431.4957	2098.2640	35333.2305	4.565	2.241
2.5	1.5	R11	1	0	+e	-e	2	1	37335.5881	1809.4890	35526.0977	0.6641	0.3291
2.5	1.5	R12	1	0	+e	-e	2	2	37335.5881	1996.9845	35338.6055	0.9392	0.4612
2.5	1.5	R22	1	0	-f	+f	3	2	37431.4957	1997.2439	35434.2500	1.416	0.7047
2.5	1.5	R21	1	0	-f	+f	3	1	37431.4957	1809.5445	35621.9531	0.1875	9.4140E-02
3.5	4.5	P11	1	0	-e	+e	3	4	37432.2508	2164.6079	35267.6445	5.133	2.474
3.5	4.5	P12	1	0	-e	+e	3	5	37432.2508	2417.6909	35014.5586	0.4336	0.2042
3.5	4.5	P22	1	0	+f	-f	4	5	37559.9002	2417.6855	35142.2148	4.343	2.084
3.5	4.5	P21	1	0	+f	-f	4	4	37559.9002	2165.4013	35394.5000	1.223	0.6005
3.5	3.5	Q12	1	0	-e	+f	3	4	37432.2508	2238.9538	35193.2969	1.561	0.7527
3.5	3.5	Q11	1	0	-e	+f	3	3	37432.2508	2011.8669	35420.3828	6.328	3.107
3.5	3.5	Q21	1	0	+f	-e	4	3	37559.9002	2011.4194	35548.4805	1.346	0.6729
3.5	3.5	Q22	1	0	+f	-e	4	4	37559.9002	2238.7712	35321.1289	6.543	3.212
3.5	2.5	R11	1	0	-e	+e	3	2	37432.2508	1893.2118	35539.0391	1.544	0.7683
3.5	2.5	R12	1	0	-e	+e	3	3	37432.2508	2098.2640	35333.9883	1.033	0.5071
3.5	2.5	R22	1	0	+f	-f	4	3	37559.9002	2098.5355	35461.3633	2.278	1.138
3.5	2.5	R21	1	0	+f	-f	4	2	37559.9002	1893.4128	35666.4883	0.2992	0.1515
4.5	5.5	P11	1	0	+e	-e	4	5	37560.8695	2353.0826	35207.7852	6.146	2.949
4.5	5.5	P12	1	0	+e	-e	4	6	37560.8695	2634.3088	34926.5625	0.4115	0.1920
4.5	5.5	P22	1	0	-f	+f	5	6	37720.0663	2634.0229	35086.0430	5.443	2.599
4.5	5.5	P21	1	0	-f	+f	5	5	37720.0663	2354.3147	35365.7500	1.115	0.5471
4.5	4.5	Q12	1	0	+e	-f	4	5	37560.8695	2417.6855	35143.1836	1.486	0.7130
4.5	4.5	Q11	1	0	+e	-f	4	4	37560.8695	2165.4013	35395.4688	8.433	4.139
4.5	4.5	Q21	1	0	-f	+e	5	4	37720.0663	2164.6079	35555.4570	1.320	0.6622
4.5	4.5	Q22	1	0	-f	+e	5	5	37720.0663	2417.6909	35302.3750	8.600	4.220
4.5	3.5	R11	1	0	+e	-e	4	3	37560.8695	2011.4194	35549.4492	2.530	1.265
4.5	3.5	R12	1	0	+e	-e	4	4	37560.8695	2238.7712	35322.0977	1.032	0.5066
4.5	3.5	R22	1	0	-f	+f	5	4	37720.0663	2238.9538	35481.1133	3.213	1.612
4.5	3.5	R21	1	0	-f	+f	5	3	37720.0663	2011.8669	35708.1992	0.3494	0.1785
5.5	6.5	P11	1	0	-e	+e	5	6	37721.2484	2576.9682	35144.2812	7.167	3.422
5.5	6.5	P12	1	0	-e	+e	5	7	37721.2484	2888.0021	34833.2461	0.3849	0.1778
5.5	6.5	P22	1	0	+f	-f	6	7	37911.7501	2887.3501	35024.3984	6.535	3.105
5.5	6.5	P21	1	0	+f	-f	6	6	37911.7501	2578.7249	35333.0234	1.018	0.4992
5.5	5.5	Q12	1	0	-e	+f	5	6	37721.2484	2634.0229	35087.2266	1.391	0.6641
5.5	5.5	Q11	1	0	-e	+f	5	5	37721.2484	2354.3147	35366.9336	10.55	5.176
5.5	5.5	Q21	1	0	+f	-e	6	5	37911.7501	2353.0826	35558.6680	1.253	0.6312
5.5	5.5	Q22	1	0	+f	-e	6	6	37911.7501	2634.3088	35277.4414	10.69	5.242
5.5	4.5	R11	1	0	-e	+e	5	4	37721.2484	2164.6079	35556.6406	3.567	1.790
5.5	4.5	R12	1	0	-e	+e	5	5	37721.2484	2417.6909	35303.5586	0.9869	0.4843
5.5	4.5	R22	1	0	+f	-f	6	5	37911.7501	2417.6855	35494.0664	4.191	2.111
5.5	4.5	R21	1	0	+f	-f	6	4	37911.7501	2165.4013	35746.3477	0.3639	0.1873
6.5	7.5	P11	1	0	+e	-e	6	7	37913.1436	2836.2415	35076.9023	8.190	3.891
6.5	7.5	P12	1	0	+e	-e	6	8	37913.1436	3178.2083	34734.9336	0.3581	0.1639
6.5	7.5	P22	1	0	-f	+f	7	8	38134.6600	3177.1108	34957.5508	7.616	3.601
6.5	7.5	P21	1	0	-f	+f	7	7	38134.6600	2838.6022	35296.0586	0.9330	0.4574
6.5	6.5	Q12	1	0	+e	-f	6	7	37913.1436	2887.3501	35025.7930	1.294	0.6147
6.5	6.5	Q11	1	0	+e	-f	6	6	37913.1436	2578.7249	35334.4180	12.66	6.210
6.5	6.5	Q21	1	0	-f	+e	7	6	38134.6600	2576.9682	35557.6914	1.174	0.5934
6.5	6.5	Q22	1	0	-f	+e	7	7	38134.6600	2888.0021	35246.6562	12.78	6.266
6.5	5.5	R11	1	0	+e	-e	6	5	37913.1436	2353.0826	35560.0625	4.623	2.329
6.5	5.5	R12	1	0	+e	-e	6	6	37913.1436	2634.3088	35278.8359	0.9253	0.4538
6.5	5.5	R22	1	0	-f	+f	7	6	38134.6600	2634.0229	35500.6367	5.189	2.623
6.5	5.5	R21	1	0	-f	+f	7	5	38134.6600	2354.3147	35780.3438	0.3600	0.1867
7.5	8.5	P11	1	0	-e	+e	7	8	38136.2631	3130.7619	35005.5000	9.212	4.355
7.5	8.5	P12	1	0	-e	+e	7	9	38136.2631	3504.3949	34631.8672	0.3331	0.1510
7.5	8.5	P22	1	0	+f	-f	8	9	38388.4567	3502.7781	34885.6797	8.687	4.087
7.5	8.5	P21	1	0	+f	-f	8	8	38388.4567	3133.8009	35254.6562	0.8596	0.4211
7.5	7.5	Q12	1	0	-e	+f	7	8	38136.2631	3177.1108	34959.1523	1.202	0.5685
7.5	7.5	Q11	1	0	-e	+f	7	7	38136.2631	2838.6022	35297.6602	14.77	7.238
7.5	7.5	Q21	1	0	+f	-e	8	7	38388.4567	2836.2415	35552.2148	1.095	0.5551
7.5	7.5	Q22	1	0	+f	-e	8	8	38388.4567	3178.2083	35210.2500	14.87	7.286
7.5	6.5	R11	1	0	-e	+e	7	6	38136.2631	2576.9682	35559.2930	5.684	2.873
7.5	6.5	R12	1	0	-e	+e	7	7	38136.2631	2888.0021	35248.2617	0.8605	0.4218
7.5	6.5	R22	1	0	+f	-f	8	7	38388.4567	2887.3501	35501.1055	6.198	3.143
7.5	6.5	R21	1	0	+f	-f	8	6	38388.4567	2578.7249	35809.7305	0.3476	0.1816
8.5	9.5	P11	1	0	+e	-e	8	9	38390.2674	3460.2961	34929.9727	10.23	4.814
8.5	9.5	P12	1	0	+e	-e	8	10	38390.2674	3866.0376	34524.2305	0.3104	0.1394
8.5	9.5	P22	1	0	-f	+f	9	10	38672.7538	3863.8326	34808.9219	9.748	4.563
8.5	9.5	P21	1	0	-f	+f	9	9	38672.7538	3464.0826	35208.6719	0.7962	0.3897
8.5	8.5	Q12	1	0	+e	-f	8	9	38390.2674	3502.7781	34887.4883	1.120	0.5268
8.5	8.5	Q11	1	0	+e	-f	8	8	38390.2674	3133.8009	35256.4648	16.86	8.259
8.5	8.5	Q21	1	0	-f	+e	9	8	38672.7538	3130.7619	35541.9922	1.020	0.5189
8.5	8.5	Q22	1	0	-f	+e	9	9	38672.7538	3504.3949	35168.3594	16.96	8.300
8.5	7.5	R11	1	0	+e	-e	8	7	38390.2674	2836.2415	35554.0273	6.743	3.420
8.5	7.5	R12	1	0	+e	-e	8	8	38390.2674	3178.2083	35212.0586	0.7987	0.3913
8.5	7.5	R22	1	0	-f	+f	9	8	38672.7538	3177.1108	35495.6445	7.211	3.668
8.5	7.5	R21	1	0	-f	+f	9	7	38672.7538	2838.6022	35834.1523	0.3319	0.1746
9.5	10.5	P11	1	0	-e	+e	9	10	38674.7700	3824.5337	34850.2344	11.25	5.266
9.5	10.5	P12	1	0	-e	+e	9	11	38674.7700	4262.6052	34412.1641	0.2902	0.1291
9.5	10.5	P22	1	0	+f	-f	10	11	38987.1186	4259.7474	34727.3711	10.80	5.030
9.5	10.5	P21	1	0	+f	-f	10	10	38987.1186	3829.1325	35157.9844	0.7414	0.3625
9.5	9.5	Q12	1	0	-e	+f	9	10	38674.7700	3863.8326	34810.9375	1.046	0.4897
9.5	9.5	Q11	1	0	-e	+f	9	9	38674.7700	3464.0826	35210.6875	18.94	9.270
9.5	9.5	Q21	1	0	+f	-e	10	9	38987.1186	3460.2961	35526.8242	0.9524	0.4858
9.5	9.5	Q22	1	0	+f	-e	10	10	38987.1186	3866.0376	35121.0820	19.04	9.307
9.5	8.5	R11	1	0	-e	+e	9	8	38674.7700	3130.7619	35544.0078	7.797	3.967
9.5	8.5	R12	1	0	-e	+e	9	9	38674.7700	3504.3949	35170.3750	0.7422	0.3632
9.5	8.5	R22	1	0	+f	-f	10	9	38987.1186	3502.7781	35484.3398	8.225	4.196
9.5	8.5	R21	1	0	+f	-f	10	8	38987.1186	3133.8009	35853.3164	0.3155	0.1670
10.5	11.5	P11	1	0	+e	-e	10	11	38989.3377	4223.0995	34766.2383	12.27	5.713
10.5	11.5	P12	1	0	+e	-e	10	12	38989.3377	4693.5495	34295.7891	0.2724	0.1200
10.5	11.5	P22	1	0	-f	+f	11	12	39331.0722	4689.9787	34641.0938	11.85	5.489
10.5	11.5	P21	1	0	-f	+f	11	11	39331.0722	4228.5711	35102.5000	0.6939	0.3388
10.5	10.5	Q12	1	0	+e	-f	10	11	38989.3377	4259.7474	34729.5898	0.9813	0.4570
10.5	10.5	Q11	1	0	+e	-f	10	10	38989.3377	3829.1325	35160.2070	21.01	10.27
10.5	10.5	Q21	1	0	-f	+e	11	10	39331.0722	3824.5337	35506.5391	0.8918	0.4560
10.5	10.5	Q22	1	0	-f	+e	11	11	39331.0722	4262.6052	35068.4688	21.11	10.30
10.5	9.5	R11	1	0	+e	-e	10	9	38989.3377	3460.2961	35529.0430	8.846	4.512
10.5	9.5	R12	1	0	+e	-e	10	10	38989.3377	3866.0376	35123.3008	0.6915	0.3381
10.5	9.5	R22	1	0	-f	+f	11	10	39331.0722	3863.8326	35467.2383	9.239	4.724
10.5	9.5	R21	1	0	-f	+f	11	9	39331.0722	3464.0826	35866.9883	0.2997	0.1595
11.5	12.5	P11	1	0	-e	+e	11	12	39333.4916	4655.5614	34677.9297	13.28	6.153
11.5	12.5	P12	1	0	-e	+e	11	13	39333.4916	5158.2994	34175.1914	0.2566	0.1120
11.5	12.5	P22	1	0	+f	-f	12	13	39704.0905	5153.9599	34550.1289	12.89	5.939
11.5	12.5	P21	1	0	+f	-f	12	12	39704.0905	4661.9619	35042.1289	0.6526	0.3181
11.5	11.5	Q12	1	0	-e	+f	11	12	39333.4916	4689.9787	34643.5117	0.9243	0.4282
11.5	11.5	Q11	1	0	-e	+f	11	11	39333.4916	4228.5711	35104.9219	23.08	11.27
11.5	11.5	Q21	1	0	+f	-e	12	11	39704.0905	4223.0995	35480.9922	0.8379	0.4292
11.5	11.5	Q22	1	0	+f	-e	12	12	39704.0905	4693.5495	35010.5430	23.17	11.29
11.5	10.5	R11	1	0	-e	+e	11	10	39333.4916	3824.5337	35508.9570	9.889	5.056
11.5	10.5	R12	1	0	-e	+e	11	11	39333.4916	4262.6052	35070.8867	0.6464	0.3156
11.5	10.5	R22	1	0	+f	-f	12	11	39704.0905	4259.7474	35444.3438	10.25	5.252
11.5	10.5	R21	1	0	+f	-f	12	10	39704.0905	3829.1325	35874.9570	0.2849	0.1524
12.5	13.5	P11	1	0	+e	-e	12	13	39706.7073	5121.4363	34585.2695	14.29	6.587
12.5	13.5	P12	1	0	+e	-e	12	14	39706.7073	5656.2570	34050.4492	0.2427	0.1050
12.5	13.5	P22	1	0	-f	+f	13	14	40105.6051	5651.0973	34454.5078	13.92	6.381
12.5	13.5	P21	1	0	-f	+f	13	13	40105.6051	5128.8174	34976.7891	0.6165	0.3000
12.5	12.5	Q12	1	0	+e	-f	12	13	39706.7073	5153.9599	34552.7461	0.8741	0.4028
12.5	12.5	Q11	1	0	+e	-f	12	12	39706.7073	4661.9619	35044.7461	25.13	12.25
12.5	12.5	Q21	1	0	-f	+e	13	12	40105.6051	4655.5614	35450.0430	0.7901	0.4053
12.5	12.5	Q22	1	0	-f	+e	13	13	40105.6051	5158.2994	34947.3047	25.22	12.27
12.5	11.5	R11	1	0	+e	-e	12	11	39706.7073	4223.0995	35483.6094	10.93	5.597
12.5	11.5	R12	1	0	+e	-e	12	12	39706.7073	4693.5495	35013.1562	0.6065	0.2957
12.5	11.5	R22	1	0	-f	+f	13	12	40105.6051	4689.9787	35415.6250	11.26	5.778
12.5	11.5	R21	1	0	-f	+f	13	11	40105.6051	4228.5711	35877.0352	0.2714	0.1459
13.5	14.5	P11	1	0	-e	+e	13	14	40108.4162	5620.1942	34488.2227	15.30	7.014
13.5	14.5	P12	1	0	-e	+e	13	15	40108.4162	6186.7957	33921.6211	0.2304	9.8734E-02
13.5	14.5	P22	1	0	+f	-f	14	15	40535.0032	6180.7687	34354.2344	14.95	6.815
13.5	14.5	P21	1	0	+f	-f	14	14	40535.0032	5628.6032	34906.3984	0.5847	0.2839
13.5	13.5	Q12	1	0	-e	+f	13	14	40108.4162	5651.0973	34457.3203	0.8299	0.3804
13.5	13.5	Q11	1	0	-e	+f	13	13	40108.4162	5128.8174	34979.5977	27.18	13.23
13.5	13.5	Q21	1	0	+f	-e	14	13	40535.0032	5121.4363	35413.5664	0.7477	0.3839
13.5	13.5	Q22	1	0	+f	-e	14	14	40535.0032	5656.2570	34878.7461	27.27	13.24
13.5	12.5	R11	1	0	-e	+e	13	12	40108.4162	4655.5614	35452.8555	11.96	6.135
13.5	12.5	R12	1	0	-e	+e	13	13	40108.4162	5158.2994	34950.1172	0.5711	0.2779
13.5	12.5	R22	1	0	+f	-f	14	13	40535.0032	5153.9599	35381.0430	12.27	6.302
13.5	12.5	R21	1	0	+f	-f	14	12	40535.0032	4661.9619	35873.0430	0.2593	0.1399
14.5	15.5	P11	1	0	+e	-e	14	15	40538.0055	6151.2619	34386.7422	16.31	7.434
14.5	15.5	P12	1	0	+e	-e	14	16	40538.0055	6749.2586	33788.7461	0.2196	9.3207E-02
14.5	15.5	P22	1	0	-f	+f	15	16	40991.6293	6742.3218	34249.3086	15.98	7.240
14.5	15.5	P21	1	0	-f	+f	15	15	40991.6293	6160.7416	34830.8867	0.5567	0.2696
14.5	14.5	Q12	1	0	+e	-f	14	15	40538.0055	6180.7687	34357.2383	0.7908	0.3605
14.5	14.5	Q11	1	0	+e	-f	14	14	40538.0055	5628.6032	34909.4023	29.23	14.19
14.5	14.5	Q21	1	0	-f	+e	15	14	40991.6293	5620.1942	35371.4336	0.7100	0.3646
14.5	14.5	Q22	1	0	-f	+e	15	15	40991.6293	6186.7957	34804.8320	29.31	14.19
14.5	13.5	R11	1	0	+e	-e	14	13	40538.0055	5121.4363	35416.5703	12.99	6.669
14.5	13.5	R12	1	0	+e	-e	14	14	40538.0055	5656.2570	34881.7500	0.5398	0.2621
14.5	13.5	R22	1	0	-f	+f	15	14	40991.6293	5651.0973	35340.5312	13.28	6.822
14.5	13.5	R21	1	0	-f	+f	15	13	40991.6293	5128.8174	35862.8125	0.2484	0.1344
15.5	16.5	P11	1	0	-e	+e	15	16	40994.8192	6714.0257	34280.7930	17.32	7.847
15.5	16.5	P12	1	0	-e	+e	15	17	40994.8192	7342.9588	33651.8594	0.2100	8.8295E-02
15.5	16.5	P22	1	0	+f	-f	16	17	41474.7849	7335.0741	34139.7109	17.00	7.656
15.5	16.5	P21	1	0	+f	-f	16	16	41474.7849	6724.6141	34750.1719	0.5320	0.2568
15.5	15.5	Q12	1	0	-e	+f	15	16	40994.8192	6742.3218	34252.4961	0.7563	0.3427
15.5	15.5	Q11	1	0	-e	+f	15	15	40994.8192	6160.7416	34834.0781	31.27	15.14
15.5	15.5	Q21	1	0	+f	-e	16	15	41474.7849	6151.2619	35323.5234	0.6765	0.3473
15.5	15.5	Q22	1	0	+f	-e	16	16	41474.7849	6749.2586	34725.5273	31.35	15.13
15.5	14.5	R11	1	0	-e	+e	15	14	40994.8192	5620.1942	35374.6250	14.01	7.197
15.5	14.5	R12	1	0	-e	+e	15	15	40994.8192	6186.7957	34808.0234	0.5119	0.2479
15.5	14.5	R22	1	0	+f	-f	16	15	41474.7849	6180.7687	35294.0156	14.29	7.337
15.5	14.5	R21	1	0	+f	-f	16	14	41474.7849	5628.6032	35846.1836	0.2386	0.1293
16.5	17.5	P11	1	0	+e	-e	16	17	41478.1590	7307.8335	34170.3242	18.32	8.252
16.5	17.5	P12	1	0	+e	-e	16	18	41478.1590	7967.1790	33510.9805	0.2014	8.3915E-02
16.5	17.5	P22	1	0	-f	+f	17	18	41983.7302	7958.3132	34025.4180	18.02	8.063
16.5	17.5	P21	1	0	-f	+f	17	17	41983.7302	7319.5640	34664.1680	0.5100	0.2453
16.5	16.5	Q12	1	0	+e	-f	16	17	41478.1590	7335.0741	34143.0859	0.7257	0.3269
16.5	16.5	Q11	1	0	+e	-f	16	16	41478.1590	6724.6141	34753.5469	33.30	16.08
16.5	16.5	Q21	1	0	-f	+e	17	16	41983.7302	6714.0257	35269.7031	0.6467	0.3316
16.5	16.5	Q22	1	0	-f	+e	17	17	41983.7302	7342.9588	34640.7695	33.38	16.06
16.5	15.5	R11	1	0	+e	-e	16	15	41478.1590	6151.2619	35326.8984	15.04	7.719
16.5	15.5	R12	1	0	+e	-e	16	16	41478.1590	6749.2586	34728.9023	0.4871	0.2351
16.5	15.5	R22	1	0	-f	+f	17	16	41983.7302	6742.3218	35241.4102	15.30	7.844
16.5	15.5	R21	1	0	-f	+f	17	15	41983.7302	6160.7416	35822.9883	0.2299	0.1248
17.5	18.5	P11	1	0	-e	+e	17	18	41987.2848	7931.9974	34055.2891	19.33	8.648
17.5	18.5	P12	1	0	-e	+e	17	19	41987.2848	8621.1723	33366.1133	0.1939	7.9996E-02
17.5	18.5	P22	1	0	+f	-f	18	19	42517.6836	8611.2970	33906.3867	19.04	8.460
17.5	18.5	P21	1	0	+f	-f	18	18	42517.6836	7944.8982	34572.7852	0.4904	0.2348
17.5	17.5	Q12	1	0	-e	+f	17	18	41987.2848	7958.3132	34028.9727	0.6985	0.3126
17.5	17.5	Q11	1	0	-e	+f	17	17	41987.2848	7319.5640	34667.7227	35.33	16.99
17.5	17.5	Q21	1	0	+f	-e	18	17	42517.6836	7307.8335	35209.8516	0.6201	0.3173
17.5	17.5	Q22	1	0	+f	-e	18	18	42517.6836	7967.1790	34550.5039	35.41	16.96
17.5	16.5	R11	1	0	-e	+e	17	16	41987.2848	6714.0257	35273.2578	16.06	8.232
17.5	16.5	R12	1	0	-e	+e	17	17	41987.2848	7342.9588	34644.3242	0.4650	0.2236
17.5	16.5	R22	1	0	+f	-f	18	17	42517.6836	7335.0741	35182.6094	16.30	8.342
17.5	16.5	R21	1	0	+f	-f	18	16	42517.6836	6724.6141	35793.0703	0.2221	0.1205
18.5	19.5	P11	1	0	+e	-e	18	19	42521.4149	8585.7950	33935.6211	20.33	9.035
18.5	19.5	P12	1	0	+e	-e	18	20	42521.4149	9304.1629	33217.2539	0.1872	7.6476E-02
18.5	19.5	P22	1	0	-f	+f	19	20	43075.8228	9293.2545	33782.5703	20.05	8.846
18.5	19.5	P21	1	0	-f	+f	19	19	43075.8228	8599.8895	34475.9336	0.4729	0.2253
18.5	18.5	Q12	1	0	+e	-f	18	19	42521.4149	8611.2970	33910.1172	0.6744	0.2997
18.5	18.5	Q11	1	0	+e	-f	18	18	42521.4149	7944.8982	34576.5156	37.36	17.89
18.5	18.5	Q21	1	0	-f	+e	19	18	43075.8228	7931.9974	35143.8242	0.5963	0.3042
18.5	18.5	Q22	1	0	-f	+e	19	19	43075.8228	8621.1723	34454.6523	37.44	17.84
18.5	17.5	R11	1	0	+e	-e	18	17	42521.4149	7307.8335	35213.5820	17.07	8.736
18.5	17.5	R12	1	0	+e	-e	18	18	42521.4149	7967.1790	34554.2344	0.4451	0.2132
18.5	17.5	R22	1	0	-f	+f	19	18	43075.8228	7958.3132	35117.5078	17.31	8.830
18.5	17.5	R21	1	0	-f	+f	19	17	43075.8228	7319.5640	35756.2578	0.2152	0.1167
19.5	20.5	P11	1	0	-e	+e	19	20	43079.7271	9268.4717	33811.2539	21.33	9.411
19.5	20.5	P12	1	0	-e	+e	19	21	43079.7271	10015.3468	33064.3789	0.1812	7.3305E-02
19.5	20.5	P22	1	0	+f	-f	20	21	43657.2852	10003.3868	33653.8984	21.06	9.219
19.5	20.5	P21	1	0	+f	-f	20	20	43657.2852	9283.7782	34373.5078	0.4572	0.2166
19.5	19.5	Q12	1	0	-e	+f	19	20	43079.7271	9293.2545	33786.4727	0.6528	0.2880
19.5	19.5	Q11	1	0	-e	+f	19	19	43079.7271	8599.8895	34479.8359	39.38	18.77
19.5	19.5	Q21	1	0	+f	-e	20	19	43657.2852	8585.7950	35071.4883	0.5750	0.2921
19.5	19.5	Q22	1	0	+f	-e	20	20	43657.2852	9304.1629	34353.1211	39.46	18.70
19.5	18.5	R11	1	0	-e	+e	19	18	43079.7271	7931.9974	35147.7305	18.09	9.227
19.5	18.5	R12	1	0	-e	+e	19	19	43079.7271	8621.1723	34458.5547	0.4273	0.2036
19.5	18.5	R22	1	0	+f	-f	20	19	43657.2852	8611.2970	35045.9883	18.31	9.304
19.5	18.5	R21	1	0	+f	-f	20	18	43657.2852	7944.8982	35712.3867	0.2091	0.1130
20.5	21.5	P11	1	0	+e	-e	20	21	43661.3585	9979.2418	33682.1172	22.33	9.775
20.5	21.5	P12	1	0	+e	-e	20	22	43661.3585	10753.8931	32907.4648	0.1759	7.0435E-02
20.5	21.5	P22	1	0	-f	+f	21	22	44261.1675	10740.8680	33520.3008	22.07	9.579
20.5	21.5	P21	1	0	-f	+f	21	21	44261.1675	9995.7734	34265.3945	0.4432	0.2086
20.5	20.5	Q12	1	0	+e	-f	20	21	43661.3585	10003.3868	33657.9727	0.6337	0.2774
20.5	20.5	Q11	1	0	+e	-f	20	20	43661.3585	9283.7782	34377.5820	41.40	19.61
20.5	20.5	Q21	1	0	-f	+e	21	20	44261.1675	9268.4717	34992.6953	0.5559	0.2810
20.5	20.5	Q22	1	0	-f	+e	21	21	44261.1675	10015.3468	34245.8203	41.49	19.52
20.5	19.5	R11	1	0	+e	-e	20	19	43661.3585	8585.7950	35075.5625	19.10	9.704
20.5	19.5	R12	1	0	+e	-e	20	20	43661.3585	9304.1629	34357.1953	0.4113	0.1949
20.5	19.5	R22	1	0	-f	+f	21	20	44261.1675	9293.2545	34967.9141	19.31	9.761
20.5	19.5	R21	1	0	-f	+f	21	19	44261.1675	8599.8895	35661.2773	0.2037	0.1097
21.5	22.5	P11	1	0	-e	+e	21	22	44265.4058	10717.2908	33548.1133	23.33	10.13
21.5	22.5	P12	1	0	-e	+e	21	23	44265.4058	11518.9451	32746.4609	0.1712	6.7826E-02
21.5	22.5	P22	1	0	+f	-f	22	23	44886.5257	11504.8464	33381.6797	23.08	9.923
21.5	22.5	P21	1	0	+f	-f	22	22	44886.5257	10735.0554	34151.4688	0.4307	0.2011
21.5	21.5	Q12	1	0	-e	+f	21	22	44265.4058	10740.8680	33524.5391	0.6166	0.2676
21.5	21.5	Q11	1	0	-e	+f	21	21	44265.4058	9995.7734	34269.6328	43.42	20.43
21.5	21.5	Q21	1	0	+f	-e	22	21	44886.5257	9979.2418	34907.2852	0.5388	0.2705
21.5	21.5	Q22	1	0	+f	-e	22	22	44886.5257	10753.8931	34132.6328	43.51	20.31
21.5	20.5	R11	1	0	-e	+e	21	20	44265.4058	9268.4717	34996.9336	20.11	10.16
21.5	20.5	R12	1	0	-e	+e	21	21	44265.4058	10015.3468	34250.0586	0.3969	0.1868
21.5	20.5	R22	1	0	+f	-f	22	21	44886.5257	10003.3868	34883.1406	20.31	10.20
21.5	20.5	R21	1	0	+f	-f	22	20	44886.5257	9283.7782	35602.7461	0.1988	0.1065
22.5	23.5	P11	1	0	+e	-e	22	23	44890.9252	11481.7762	33409.1484	24.33	10.46
22.5	23.5	P12	1	0	+e	-e	22	24	44890.9252	12309.6212	32581.3047	0.1671	6.5445E-02
22.5	23.5	P22	1	0	-f	+f	23	24	45532.3751	12294.4453	33237.9297	24.09	10.25
22.5	23.5	P21	1	0	-f	+f	23	23	45532.3751	11500.7765	34031.5977	0.4194	0.1940
22.5	22.5	Q12	1	0	+e	-f	22	23	44890.9252	11504.8464	33386.0781	0.6013	0.2585
22.5	22.5	Q11	1	0	+e	-f	22	22	44890.9252	10735.0554	34155.8711	45.44	21.21
22.5	22.5	Q21	1	0	-f	+e	23	22	45532.3751	10717.2908	34815.0859	0.5234	0.2607
22.5	22.5	Q22	1	0	-f	+e	23	23	45532.3751	11518.9451	34013.4297	45.52	21.06
22.5	21.5	R11	1	0	+e	-e	22	21	44890.9252	9979.2418	34911.6836	21.12	10.60
22.5	21.5	R12	1	0	+e	-e	22	22	44890.9252	10753.8931	34137.0312	0.3840	0.1792
22.5	21.5	R22	1	0	-f	+f	23	22	45532.3751	10740.8680	34791.5078	21.31	10.62
22.5	21.5	R21	1	0	-f	+f	23	21	45532.3751	9995.7734	35536.6016	0.1946	0.1034
23.5	24.5	P11	1	0	-e	+e	23	24	45536.9318	12271.8293	33265.1016	25.33	10.78
23.5	24.5	P12	1	0	-e	+e	23	25	45536.9318	13125.0160	32411.9160	0.1634	6.3257E-02
23.5	24.5	P22	1	0	+f	-f	24	25	46197.6886	13108.7646	33088.9258	25.09	10.55
23.5	24.5	P21	1	0	+f	-f	24	24	46197.6886	12292.0628	33905.6250	0.4092	0.1874
23.5	23.5	Q12	1	0	-e	+f	23	24	45536.9318	12294.4453	33242.4883	0.5878	0.2501
23.5	23.5	Q11	1	0	-e	+f	23	23	45536.9318	11500.7765	34036.1562	47.46	21.95
23.5	23.5	Q21	1	0	+f	-e	24	23	46197.6886	11481.7762	34715.9141	0.5097	0.2514
23.5	23.5	Q22	1	0	+f	-e	24	24	46197.6886	12309.6212	33888.0664	47.54	21.76
23.5	22.5	R11	1	0	-e	+e	23	22	45536.9318	10717.2908	34819.6406	22.12	11.02
23.5	22.5	R12	1	0	-e	+e	23	23	45536.9318	11518.9451	34017.9883	0.3722	0.1722
23.5	22.5	R22	1	0	+f	-f	24	23	46197.6886	11504.8464	34692.8438	22.31	11.01
23.5	22.5	R21	1	0	+f	-f	24	22	46197.6886	10735.0554	35462.6328	0.1909	0.1005
24.5	25.5	P11	1	0	+e	-e	24	25	46202.3987	13086.5567	33115.8438	26.32	11.07
24.5	25.5	P12	1	0	+e	-e	24	26	46202.3987	13964.2019	32238.1973	0.1602	6.1236E-02
24.5	25.5	P22	1	0	-f	+f	25	26	46881.3959	13946.8816	32934.5156	26.09	10.84
24.5	25.5	P21	1	0	-f	+f	25	25	46881.3959	13108.0158	33773.3789	0.4002	0.1810
24.5	24.5	Q12	1	0	+e	-f	24	25	46202.3987	13108.7646	33093.6328	0.5758	0.2422
24.5	24.5	Q11	1	0	+e	-f	24	24	46202.3987	12292.0628	33910.3359	49.47	22.65
24.5	24.5	Q21	1	0	-f	+e	25	24	46881.3959	12271.8293	34609.5664	0.4974	0.2425
24.5	24.5	Q22	1	0	-f	+e	25	25	46881.3959	13125.0160	33756.3789	49.55	22.41
24.5	23.5	R11	1	0	+e	-e	24	23	46202.3987	11481.7762	34720.6211	23.13	11.41
24.5	23.5	R12	1	0	+e	-e	24	24	46202.3987	12309.6212	33892.7773	0.3617	0.1656
24.5	23.5	R22	1	0	-f	+f	25	24	46881.3959	12294.4453	34586.9492	23.31	11.36
24.5	23.5	R21	1	0	-f	+f	25	23	46881.3959	11500.7765	35380.6211	0.1876	9.7695E-02
25.5	26.5	P11	1	0	-e	+e	25	26	46886.2556	13925.0413	32961.2148	27.32	11.35
25.5	26.5	P12	1	0	-e	+e	25	27	46886.2556	14826.2298	32060.0254	0.1575	5.9355E-02
25.5	26.5	P22	1	0	+f	-f	26	27	47582.3812	14807.8519	32774.5312	27.10	11.09
25.5	26.5	P21	1	0	+f	-f	26	26	47582.3812	13947.7132	33634.6680	0.3921	0.1749
25.5	25.5	Q12	1	0	-e	+f	25	26	46886.2556	13946.8816	32939.3750	0.5652	0.2347
25.5	25.5	Q11	1	0	-e	+f	25	25	46886.2556	13108.0158	33778.2383	51.48	23.28
25.5	25.5	Q21	1	0	+f	-e	26	25	47582.3812	13086.5567	34495.8242	0.4864	0.2339
25.5	25.5	Q22	1	0	+f	-e	26	26	47582.3812	13964.2019	33618.1797	51.56	23.00
25.5	24.5	R11	1	0	-e	+e	25	24	46886.2556	12271.8293	34614.4258	24.13	11.76
25.5	24.5	R12	1	0	-e	+e	25	25	46886.2556	13125.0160	33761.2383	0.3521	0.1593
25.5	24.5	R22	1	0	+f	-f	26	25	47582.3812	13108.7646	34473.6172	24.31	11.69
25.5	24.5	R21	1	0	+f	-f	26	24	47582.3812	12292.0628	35290.3203	0.1848	9.4911E-02
26.5	27.5	P11	1	0	+e	-e	26	27	47587.3868	14786.3439	32801.0430	28.32	11.59
26.5	27.5	P12	1	0	+e	-e	26	28	47587.3868	15710.1303	31877.2559	0.1551	5.7588E-02
26.5	27.5	P22	1	0	-f	+f	27	28	48299.4807	15690.7111	32608.7695	28.10	11.32
26.5	27.5	P21	1	0	-f	+f	27	27	48299.4807	14810.2108	33489.2695	0.3848	0.1689
26.5	26.5	Q12	1	0	+e	-f	26	27	47587.3868	14807.8519	32779.5352	0.5558	0.2276
26.5	26.5	Q11	1	0	+e	-f	26	26	47587.3868	13947.7132	33639.6719	53.49	23.86
26.5	26.5	Q21	1	0	-f	+e	27	26	48299.4807	13925.0413	34374.4375	0.4767	0.2255
26.5	26.5	Q22	1	0	-f	+e	27	27	48299.4807	14826.2298	33473.2500	53.57	23.52
26.5	25.5	R11	1	0	+e	-e	26	25	47587.3868	13086.5567	34500.8320	25.13	12.09
26.5	25.5	R12	1	0	+e	-e	26	26	47587.3868	13964.2019	33623.1836	0.3435	0.1532
26.5	25.5	R22	1	0	-f	+f	27	26	48299.4807	13946.8816	34352.5977	25.31	11.97
26.5	25.5	R21	1	0	-f	+f	27	25	48299.4807	13108.0158	35191.4648	0.1824	9.2143E-02
27.5	28.5	P11	1	0	-e	+e	27	28	48304.6287	15669.5041	32635.1250	29.31	11.81
27.5	28.5	P12	1	0	-e	+e	27	29	48304.6287	16614.9146	31689.7148	0.1530	5.5913E-02
27.5	28.5	P22	1	0	+f	-f	28	29	49031.4788	16594.4750	32437.0039	29.10	11.52
27.5	28.5	P21	1	0	+f	-f	28	28	49031.4788	15694.5433	33336.9336	0.3784	0.1631
27.5	27.5	Q12	1	0	-e	+f	27	28	48304.6287	15690.7111	32613.9180	0.5476	0.2207
27.5	27.5	Q11	1	0	-e	+f	27	27	48304.6287	14810.2108	33494.4180	55.50	24.36
27.5	27.5	Q21	1	0	+f	-e	28	27	49031.4788	14786.3439	34245.1367	0.4681	0.2173
27.5	27.5	Q22	1	0	+f	-e	28	28	49031.4788	15710.1303	33321.3477	55.58	23.96
27.5	26.5	R11	1	0	-e	+e	27	26	48304.6287	13925.0413	34379.5859	26.13	12.37
27.5	26.5	R12	1	0	-e	+e	27	27	48304.6287	14826.2298	33478.3984	0.3357	0.1474
27.5	26.5	R22	1	0	+f	-f	28	27	49031.4788	14807.8519	34223.6250	26.30	12.21
27.5	26.5	R21	1	0	+f	-f	28	26	49031.4788	13947.7132	35083.7656	0.1804	8.9361E-02
28.5	29.5	P11	1	0	+e	-e	28	29	49036.7658	16573.5415	32463.2246	30.30	11.99
28.5	29.5	P12	1	0	+e	-e	28	30	49036.7658	17539.5757	31497.1895	0.1513	5.4307E-02
28.5	29.5	P22	1	0	-f	+f	29	30	49777.1037	17518.1410	32258.9629	30.10	11.67
28.5	29.5	P21	1	0	-f	+f	29	29	49777.1037	16599.7257	33177.3789	0.3727	0.1573
28.5	28.5	Q12	1	0	+e	-f	28	29	49036.7658	16594.4750	32442.2910	0.5406	0.2139
28.5	28.5	Q11	1	0	+e	-f	28	28	49036.7658	15694.5433	33342.2227	57.50	24.78
28.5	28.5	Q21	1	0	-f	+e	29	28	49777.1037	15669.5041	34107.5977	0.4605	0.2092
28.5	28.5	Q22	1	0	-f	+e	29	29	49777.1037	16614.9146	33162.1875	57.59	24.30
28.5	27.5	R11	1	0	+e	-e	28	27	49036.7658	14786.3439	34250.4219	27.13	12.60
28.5	27.5	R12	1	0	+e	-e	28	28	49036.7658	15710.1303	33326.6367	0.3288	0.1417
28.5	27.5	R22	1	0	-f	+f	29	28	49777.1037	15690.7111	34086.3945	27.30	12.40
28.5	27.5	R21	1	0	-f	+f	29	27	49777.1037	14810.2108	34966.8945	0.1787	8.6534E-02
29.5	30.5	P11	1	0	-e	+e	29	30	49782.5267	17497.4567	32285.0703	31.30	12.13
29.5	29.5	Q12	1	0	-e	+f	29	30	49782.5267	17518.1410	32264.3848	0.5345	0.2072
29.5	29.5	Q11	1	0	-e	+f	29	29	49782.5267	16599.7257	33182.8008	59.51	25.11
29.5	28.5	R11	1	0	-e	+e	29	28	49782.5267	15669.5041	34113.0234	28.13	12.78
29.5	28.5	R12	1	0	-e	+e	29	29	49782.5267	16614.9146	33167.6133	0.3225	0.1361
0.5	1.5	P11	1	1	+e	-e	0	1	37238.6830	5377.9746	31860.7090	2.353	3.042
0.5	1.5	P12	1	1	+e	-e	0	2	37238.6830	5563.5478	31675.1348	0.3198	0.4153
0.5	1.5	P22	1	1	-f	+f	1	2	37270.7174	5563.7988	31706.9180	1.091	1.411
0.5	1.5	P21	1	1	-f	+f	1	1	37270.7174	5378.0259	31892.6914	1.582	2.036
0.5	0.5	Q12	1	1	+e	-f	0	1	37238.6830	5505.0131	31733.6699	1.336	1.728
0.5	0.5	Q21	1	1	-f	+e	1	0	37270.7174	5504.8619	31765.8555	1.336	1.717
1.5	2.5	P11	1	1	-e	+e	1	2	37271.0412	5458.7064	31812.3340	3.177	4.109
1.5	2.5	P12	1	1	-e	+e	1	3	37271.0412	5660.7163	31610.3242	0.4309	0.5610
1.5	2.5	P22	1	1	+f	-f	2	3	37335.0613	5660.9831	31674.0781	2.129	2.749
1.5	2.5	P21	1	1	+f	-f	2	2	37335.0613	5458.8931	31876.1680	1.478	1.895
1.5	1.5	Q12	1	1	-e	+f	1	2	37271.0412	5563.7988	31707.2422	1.507	1.949
1.5	1.5	Q11	1	1	-e	+f	1	1	37271.0412	5378.0259	31893.0156	2.234	2.877
1.5	1.5	Q21	1	1	+f	-e	2	1	37335.0613	5377.9746	31957.0859	1.000	1.277
1.5	1.5	Q22	1	1	+f	-e	2	2	37335.0613	5563.5478	31771.5137	2.741	3.515
1.5	0.5	R11	1	1	-e	+e	1	0	37271.0412	5504.8619	31766.1797	0.6681	0.8583
1.5	0.5	R22	1	1	+f	-f	2	1	37335.0613	5505.0131	31830.0488	0.6681	0.8528
2.5	3.5	P11	1	1	+e	-e	2	3	37335.6005	5572.6095	31762.9902	4.118	5.315
2.5	3.5	P12	1	1	+e	-e	2	4	37335.6005	5795.5905	31540.0098	0.4633	0.6032
2.5	3.5	P22	1	1	-f	+f	3	4	37431.5087	5795.7775	31635.7305	3.209	4.126
2.5	3.5	P21	1	1	-f	+f	3	3	37431.5087	5573.0272	31858.4824	1.372	1.749
2.5	2.5	Q12	1	1	+e	-f	2	3	37335.6005	5660.9831	31674.6172	1.617	2.088
2.5	2.5	Q11	1	1	+e	-f	2	2	37335.6005	5458.8931	31876.7070	4.224	5.416
2.5	2.5	Q21	1	1	-f	+e	3	2	37431.5087	5458.7064	31972.8027	1.310	1.658
2.5	2.5	Q22	1	1	-f	+e	3	3	37431.5087	5660.7163	31770.7930	4.531	5.774
2.5	1.5	R11	1	1	+e	-e	2	1	37335.6005	5377.9746	31957.6250	0.6559	0.8373
2.5	1.5	R12	1	1	+e	-e	2	2	37335.6005	5563.5478	31772.0527	0.9474	1.215
2.5	1.5	R22	1	1	-f	+f	3	2	37431.5087	5563.7988	31867.7090	1.411	1.785
2.5	1.5	R21	1	1	-f	+f	3	1	37431.5087	5378.0259	32053.4824	0.1928	0.2429
3.5	4.5	P11	1	1	-e	+e	3	4	37432.2626	5720.1328	31712.1289	5.108	6.568
3.5	4.5	P12	1	1	-e	+e	3	5	37432.2626	5967.4089	31464.8535	0.4584	0.5958
3.5	4.5	P22	1	1	+f	-f	4	5	37559.9129	5967.4212	31592.4922	4.306	5.502
3.5	4.5	P21	1	1	+f	-f	4	4	37559.9129	5720.8765	31839.0371	1.261	1.594
3.5	3.5	Q12	1	1	-e	+f	3	4	37432.2626	5795.7775	31636.4844	1.612	2.072
3.5	3.5	Q11	1	1	-e	+f	3	3	37432.2626	5573.0272	31859.2363	6.278	8.000
3.5	3.5	Q21	1	1	+f	-e	4	3	37559.9129	5572.6095	31987.3027	1.394	1.746
3.5	3.5	Q22	1	1	+f	-e	4	4	37559.9129	5795.5905	31764.3223	6.496	8.209
3.5	2.5	R11	1	1	-e	+e	3	2	37432.2626	5458.7064	31973.5566	1.526	1.931
3.5	2.5	R12	1	1	-e	+e	3	3	37432.2626	5660.7163	31771.5469	1.051	1.339
3.5	2.5	R22	1	1	+f	-f	4	3	37559.9129	5660.9831	31898.9297	2.266	2.837
3.5	2.5	R21	1	1	+f	-f	4	2	37559.9129	5458.8931	32101.0195	0.3110	0.3867
4.5	5.5	P11	1	1	+e	-e	4	5	37560.8807	5901.5562	31659.3242	6.121	7.822
4.5	5.5	P12	1	1	+e	-e	4	6	37560.8807	6175.4908	31385.3906	0.4375	0.5663
4.5	5.5	P22	1	1	-f	+f	5	6	37720.0786	6175.2396	31544.8398	5.404	6.849
4.5	5.5	P21	1	1	-f	+f	5	5	37720.0786	5902.7149	31817.3633	1.155	1.444
4.5	4.5	Q12	1	1	+e	-f	4	5	37560.8807	5967.4212	31593.4590	1.544	1.974
4.5	4.5	Q11	1	1	+e	-f	4	4	37560.8807	5720.8765	31840.0039	8.375	10.58
4.5	4.5	Q21	1	1	-f	+e	5	4	37720.0786	5720.1328	31999.9453	1.375	1.700
4.5	4.5	Q22	1	1	-f	+e	5	5	37720.0786	5967.4089	31752.6699	8.545	10.69
4.5	3.5	R11	1	1	+e	-e	4	3	37560.8807	5572.6095	31988.2715	2.505	3.136
4.5	3.5	R12	1	1	+e	-e	4	4	37560.8807	5795.5905	31765.2910	1.058	1.337
4.5	3.5	R22	1	1	-f	+f	5	4	37720.0786	5795.7775	31924.3008	3.196	3.951
4.5	3.5	R21	1	1	-f	+f	5	3	37720.0786	5573.0272	32147.0508	0.3664	0.4487
5.5	6.5	P11	1	1	-e	+e	5	6	37721.2589	6116.9938	31604.2656	7.142	9.051
5.5	6.5	P12	1	1	-e	+e	5	7	37721.2589	6419.2344	31302.0254	0.4109	0.5286
5.5	6.5	P22	1	1	+f	-f	6	7	37911.7619	6418.6373	31493.1250	6.495	8.147
5.5	6.5	P21	1	1	+f	-f	6	6	37911.7619	6118.6498	31793.1113	1.058	1.306
5.5	5.5	Q12	1	1	-e	+f	5	6	37721.2589	6175.2396	31546.0195	1.453	1.842
5.5	5.5	Q11	1	1	-e	+f	5	5	37721.2589	5902.7149	31818.5449	10.49	13.12
5.5	5.5	Q21	1	1	+f	-e	6	5	37911.7619	5901.5562	32010.2051	1.313	1.598
5.5	5.5	Q22	1	1	+f	-e	6	6	37911.7619	6175.4908	31736.2715	10.63	13.12
5.5	4.5	R11	1	1	-e	+e	5	4	37721.2589	5720.1328	32001.1270	3.536	4.371
5.5	4.5	R12	1	1	-e	+e	5	5	37721.2589	5967.4089	31753.8496	1.018	1.273
5.5	4.5	R22	1	1	+f	-f	6	5	37911.7619	5967.4212	31944.3398	4.170	5.078
5.5	4.5	R21	1	1	+f	-f	6	4	37911.7619	5720.8765	32190.8848	0.3842	0.4622
6.5	7.5	P11	1	1	+e	-e	6	7	37913.1535	6366.4201	31546.7324	8.165	10.24
6.5	7.5	P12	1	1	+e	-e	6	8	37913.1535	6698.0907	31215.0625	0.3836	0.4894
6.5	7.5	P22	1	1	-f	+f	7	8	38134.6713	6697.0715	31437.5996	7.577	9.385
6.5	7.5	P21	1	1	-f	+f	7	7	38134.6713	6368.6498	31766.0215	0.9724	1.183
6.5	6.5	Q12	1	1	+e	-f	6	7	37913.1535	6418.6373	31494.5156	1.357	1.702
6.5	6.5	Q11	1	1	+e	-f	6	6	37913.1535	6118.6498	31794.5039	12.60	15.56
6.5	6.5	Q21	1	1	-f	+e	7	6	38134.6713	6116.9938	32017.6777	1.234	1.477
6.5	6.5	Q22	1	1	-f	+e	7	7	38134.6713	6419.2344	31715.4375	12.72	15.48
6.5	5.5	R11	1	1	+e	-e	6	5	37913.1535	5901.5562	32011.5977	4.590	5.589
6.5	5.5	R12	1	1	+e	-e	6	6	37913.1535	6175.4908	31737.6621	0.9588	1.184
6.5	5.5	R22	1	1	-f	+f	7	6	38134.6713	6175.2396	31959.4316	5.167	6.183
6.5	5.5	R21	1	1	-f	+f	7	5	38134.6713	5902.7149	32231.9570	0.3821	0.4506
7.5	8.5	P11	1	1	-e	+e	7	8	38136.2723	6649.6978	31486.5742	9.188	11.38
7.5	8.5	P12	1	1	-e	+e	7	9	38136.2723	7011.5379	31124.7344	0.3577	0.4516
7.5	8.5	P22	1	1	+f	-f	8	9	38388.4674	7010.0258	31378.4414	8.649	10.56
7.5	8.5	P21	1	1	+f	-f	8	8	38388.4674	6652.5721	31735.8945	0.8978	1.074
7.5	7.5	Q12	1	1	-e	+f	7	8	38136.2723	6697.0715	31439.2012	1.265	1.567
7.5	7.5	Q11	1	1	-e	+f	7	7	38136.2723	6368.6498	31767.6230	14.70	17.89
7.5	7.5	Q21	1	1	+f	-e	8	7	38388.4674	6366.4201	32022.0469	1.154	1.354
7.5	7.5	Q22	1	1	+f	-e	8	8	38388.4674	6698.0907	31690.3770	14.82	17.72
7.5	6.5	R11	1	1	-e	+e	7	6	38136.2723	6116.9938	32019.2793	5.650	6.761
7.5	6.5	R12	1	1	-e	+e	7	7	38136.2723	6419.2344	31717.0371	0.8949	1.089
7.5	6.5	R22	1	1	+f	-f	8	7	38388.4674	6418.6373	31969.8301	6.175	7.245
7.5	6.5	R21	1	1	+f	-f	8	6	38388.4674	6118.6498	32269.8184	0.3705	0.4272
8.5	9.5	P11	1	1	+e	-e	8	9	38390.2760	6966.5990	31423.6777	10.21	12.46
8.5	9.5	P12	1	1	+e	-e	8	10	38390.2760	7359.0611	31031.2148	0.3341	0.4164
8.5	9.5	P22	1	1	-f	+f	9	10	38672.7639	7356.9901	31315.7734	9.712	11.65
8.5	9.5	P21	1	1	-f	+f	9	9	38672.7639	6970.1840	31702.5801	0.8331	0.9771
8.5	8.5	Q12	1	1	+e	-f	8	9	38390.2760	7010.0258	31380.2500	1.181	1.441
8.5	8.5	Q11	1	1	+e	-f	8	8	38390.2760	6652.5721	31737.7031	16.80	20.09
8.5	8.5	Q21	1	1	-f	+e	9	8	38672.7639	6649.6978	32023.0664	1.078	1.238
8.5	8.5	Q22	1	1	-f	+e	9	9	38672.7639	7011.5379	31661.2266	16.90	19.82
8.5	7.5	R11	1	1	+e	-e	8	7	38390.2760	6366.4201	32023.8555	6.709	7.871
8.5	7.5	R12	1	1	+e	-e	8	8	38390.2760	6698.0907	31692.1855	0.8330	0.9962
8.5	7.5	R22	1	1	-f	+f	9	8	38672.7639	6697.0715	31975.6934	7.188	8.249
8.5	7.5	R21	1	1	-f	+f	9	7	38672.7639	6368.6498	32304.1133	0.3549	0.3991
9.5	10.5	P11	1	1	-e	+e	9	10	38674.7780	7316.8208	31357.9570	11.23	13.47
9.5	10.5	P12	1	1	-e	+e	9	11	38674.7780	7740.1380	30934.6406	0.3129	0.3842
9.5	10.5	P22	1	1	+f	-f	10	11	38987.1282	7737.4465	31249.6816	10.77	12.67
9.5	10.5	P21	1	1	+f	-f	10	10	38987.1282	7321.1782	31665.9492	0.7769	0.8914
9.5	9.5	Q12	1	1	-e	+f	9	10	38674.7780	7356.9901	31317.7871	1.105	1.326
9.5	9.5	Q11	1	1	-e	+f	9	9	38674.7780	6970.1840	31704.5938	18.88	22.15
9.5	9.5	Q21	1	1	+f	-e	10	9	38987.1282	6966.5990	32020.5293	1.009	1.130
9.5	9.5	Q22	1	1	+f	-e	10	10	38987.1282	7359.0611	31628.0664	18.98	21.78
9.5	8.5	R11	1	1	-e	+e	9	8	38674.7780	6649.6978	32025.0801	7.764	8.910
9.5	8.5	R12	1	1	-e	+e	9	9	38674.7780	7011.5379	31663.2402	0.7758	0.9099
9.5	8.5	R22	1	1	+f	-f	10	9	38987.1282	7010.0258	31977.1016	8.203	9.185
9.5	8.5	R21	1	1	+f	-f	10	8	38987.1282	6652.5721	32334.5566	0.3382	0.3699
10.5	11.5	P11	1	1	+e	-e	10	11	38989.3453	7699.9967	31289.3477	12.24	14.41
10.5	11.5	P12	1	1	+e	-e	10	12	38989.3453	8154.2299	30835.1152	0.2941	0.3549
10.5	11.5	P22	1	1	-f	+f	11	12	39331.0812	8150.8607	31180.2207	11.81	13.60
10.5	11.5	P21	1	1	-f	+f	11	11	39331.0812	7705.1838	31625.8984	0.7280	0.8152
10.5	10.5	Q12	1	1	+e	-f	10	11	38989.3453	7737.4465	31251.8984	1.038	1.222
10.5	10.5	Q11	1	1	+e	-f	10	10	38989.3453	7321.1782	31668.1680	20.96	24.05
10.5	10.5	Q21	1	1	-f	+e	11	10	39331.0812	7316.8208	32014.2598	0.9461	1.031
10.5	10.5	Q22	1	1	-f	+e	11	11	39331.0812	7740.1380	31590.9434	21.05	23.57
10.5	9.5	R11	1	1	+e	-e	10	9	38989.3453	6966.5990	32022.7461	8.813	9.868
10.5	9.5	R12	1	1	+e	-e	10	10	38989.3453	7359.0611	31630.2832	0.7241	0.8309
10.5	9.5	R22	1	1	-f	+f	11	10	39331.0812	7356.9901	31974.0918	9.217	10.04
10.5	9.5	R21	1	1	-f	+f	11	9	39331.0812	6970.1840	32360.8965	0.3218	0.3415
11.5	12.5	P11	1	1	-e	+e	11	12	39333.4988	8115.7041	31217.7949	13.26	15.26
11.5	12.5	P12	1	1	-e	+e	11	13	39333.4988	8600.7755	30732.7227	0.2774	0.3282
11.5	12.5	P22	1	1	+f	-f	12	13	39704.0992	8596.6757	31107.4238	12.85	14.44
11.5	12.5	P21	1	1	+f	-f	12	12	39704.0992	8121.7738	31582.3262	0.6853	0.7470
11.5	11.5	Q12	1	1	-e	+f	11	12	39333.4988	8150.8607	31182.6387	0.9793	1.127
11.5	11.5	Q11	1	1	-e	+f	11	11	39333.4988	7705.1838	31628.3145	23.02	25.78
11.5	11.5	Q21	1	1	+f	-e	12	11	39704.0992	7699.9967	32004.1016	0.8901	0.9414
11.5	11.5	Q22	1	1	+f	-e	12	12	39704.0992	8154.2299	31549.8691	23.12	25.20
11.5	10.5	R11	1	1	-e	+e	11	10	39333.4988	7316.8208	32016.6777	9.857	10.74
11.5	10.5	R12	1	1	-e	+e	11	11	39333.4988	7740.1380	31593.3613	0.6779	0.7592
11.5	10.5	R22	1	1	+f	-f	12	11	39704.0992	7737.4465	31966.6523	10.23	10.82
11.5	10.5	R21	1	1	+f	-f	12	10	39704.0992	7321.1782	32382.9219	0.3065	0.3146
12.5	13.5	P11	1	1	+e	-e	12	13	39706.7143	8563.4700	31143.2441	14.27	16.03
12.5	13.5	P12	1	1	+e	-e	12	14	39706.7143	9079.1872	30627.5273	0.2627	0.3039
12.5	13.5	P22	1	1	-f	+f	13	14	40105.6133	9074.3081	31031.3047	13.89	15.19
12.5	13.5	P21	1	1	-f	+f	13	13	40105.6133	8570.4711	31535.1426	0.6480	0.6856
12.5	12.5	Q12	1	1	+e	-f	12	13	39706.7143	8596.6757	31110.0391	0.9272	1.042
12.5	12.5	Q11	1	1	+e	-f	12	12	39706.7143	8121.7738	31584.9414	25.08	27.34
12.5	12.5	Q21	1	1	-f	+e	13	12	40105.6133	8115.7041	31989.9102	0.8403	0.8601
12.5	12.5	Q22	1	1	-f	+e	13	13	40105.6133	8600.7755	31504.8379	25.17	26.64
12.5	11.5	R11	1	1	+e	-e	12	11	39706.7143	7699.9967	32006.7168	10.90	11.52
12.5	11.5	R12	1	1	+e	-e	12	12	39706.7143	8154.2299	31552.4844	0.6369	0.6942
12.5	11.5	R22	1	1	-f	+f	13	12	40105.6133	8150.8607	31954.7520	11.24	11.51
12.5	11.5	R21	1	1	-f	+f	13	11	40105.6133	7705.1838	32400.4297	0.2923	0.2895
13.5	14.5	P11	1	1	-e	+e	13	14	40108.4231	9042.7754	31065.6484	15.28	16.71
13.5	14.5	P12	1	1	-e	+e	13	15	40108.4231	9588.8492	30519.5742	0.2496	0.2817
13.5	14.5	P22	1	1	+f	-f	14	15	40535.0112	9583.1466	30951.8652	14.92	15.84
13.5	14.5	P21	1	1	+f	-f	14	14	40535.0112	9050.7521	31484.2598	0.6151	0.6301
13.5	13.5	Q12	1	1	-e	+f	13	14	40108.4231	9074.3081	31034.1152	0.8811	0.9634
13.5	13.5	Q11	1	1	-e	+f	13	13	40108.4231	8570.4711	31537.9512	27.13	28.71
13.5	13.5	Q21	1	1	+f	-e	14	13	40535.0112	8563.4700	31971.5410	0.7960	0.7862
13.5	13.5	Q22	1	1	+f	-e	14	14	40535.0112	9079.1872	31455.8242	27.22	27.88
13.5	12.5	R11	1	1	-e	+e	13	12	40108.4231	8115.7041	31992.7188	11.93	12.21
13.5	12.5	R12	1	1	-e	+e	13	13	40108.4231	8600.7755	31507.6484	0.6004	0.6353
13.5	12.5	R22	1	1	+f	-f	14	13	40535.0112	8596.6757	31938.3359	12.25	12.10
13.5	12.5	R21	1	1	+f	-f	14	12	40535.0112	8121.7738	32413.2383	0.2795	0.2661
14.5	15.5	P11	1	1	+e	-e	14	15	40538.0125	9553.0583	30984.9551	16.29	17.29
14.5	15.5	P12	1	1	+e	-e	14	16	40538.0125	10129.1161	30408.8965	0.2381	0.2614
14.5	15.5	P22	1	1	-f	+f	15	16	40991.6370	10122.5501	30869.0859	15.95	16.38
14.5	15.5	P21	1	1	-f	+f	15	15	40991.6370	9562.0505	31429.5859	0.5861	0.5794
14.5	14.5	Q12	1	1	+e	-f	14	15	40538.0125	9583.1466	30954.8652	0.8404	0.8920
14.5	14.5	Q11	1	1	+e	-f	14	14	40538.0125	9050.7521	31487.2598	29.18	29.89
14.5	14.5	Q21	1	1	-f	+e	15	14	40991.6370	9042.7754	31948.8613	0.7566	0.7189
14.5	14.5	Q22	1	1	-f	+e	15	15	40991.6370	9588.8492	31402.7871	29.27	28.93
14.5	13.5	R11	1	1	+e	-e	14	13	40538.0125	8563.4700	31974.5430	12.96	12.80
14.5	13.5	R12	1	1	+e	-e	14	14	40538.0125	9079.1872	31458.8262	0.5680	0.5818
14.5	13.5	R22	1	1	-f	+f	15	14	40991.6370	9074.3081	31917.3281	13.26	12.60
14.5	13.5	R21	1	1	-f	+f	15	13	40991.6370	8570.4711	32421.1660	0.2680	0.2445
15.5	16.5	P11	1	1	-e	+e	15	16	40994.8265	10093.7168	30901.1094	17.30	17.77
15.5	16.5	P12	1	1	-e	+e	15	17	40994.8265	10699.3128	30295.5137	0.2279	0.2427
15.5	16.5	P22	1	1	+f	-f	16	17	41474.7926	10691.8481	30782.9453	16.97	16.82
15.5	16.5	P21	1	1	+f	-f	16	16	41474.7926	10103.7597	31371.0332	0.5604	0.5331
15.5	15.5	Q12	1	1	-e	+f	15	16	40994.8265	10122.5501	30872.2754	0.8043	0.8263
15.5	15.5	Q11	1	1	-e	+f	15	15	40994.8265	9562.0505	31432.7754	31.22	30.87
15.5	15.5	Q21	1	1	+f	-e	16	15	41474.7926	9553.0583	31921.7344	0.7215	0.6574
15.5	15.5	Q22	1	1	+f	-e	16	16	41474.7926	10129.1161	31345.6758	31.31	29.78
15.5	14.5	R11	1	1	-e	+e	15	14	40994.8265	9042.7754	31952.0508	13.99	13.29
15.5	14.5	R12	1	1	-e	+e	15	15	40994.8265	9588.8492	31405.9766	0.5391	0.5330
15.5	14.5	R22	1	1	+f	-f	16	15	41474.7926	9583.1466	31891.6465	14.27	13.00
15.5	14.5	R21	1	1	+f	-f	16	14	41474.7926	9050.7521	32424.0410	0.2577	0.2246
16.5	17.5	P11	1	1	+e	-e	16	17	41478.1667	10664.1110	30814.0566	18.30	18.15
16.5	17.5	P12	1	1	+e	-e	16	18	41478.1667	11298.7342	30179.4316	0.2188	0.2255
16.5	17.5	P22	1	1	-f	+f	17	18	41983.7379	11290.3401	30693.3984	17.99	17.16
16.5	17.5	P21	1	1	-f	+f	17	17	41983.7379	10675.2353	31308.5020	0.5375	0.4904
16.5	16.5	Q12	1	1	+e	-f	16	17	41478.1667	10691.8481	30786.3184	0.7723	0.7657
16.5	16.5	Q11	1	1	+e	-f	16	16	41478.1667	10103.7597	31374.4062	33.26	31.64
16.5	16.5	Q21	1	1	-f	+e	17	16	41983.7379	10093.7168	31890.0215	0.6902	0.6009
16.5	16.5	Q22	1	1	-f	+e	17	17	41983.7379	10699.3128	31284.4258	33.34	30.42
16.5	15.5	R11	1	1	+e	-e	16	15	41478.1667	9553.0583	31925.1074	15.01	13.68
16.5	15.5	R12	1	1	+e	-e	16	16	41478.1667	10129.1161	31349.0508	0.5134	0.4884
16.5	15.5	R22	1	1	-f	+f	17	16	41983.7379	10122.5501	31861.1875	15.28	13.30
16.5	15.5	R21	1	1	-f	+f	17	15	41983.7379	9562.0505	32421.6875	0.2485	0.2060
17.5	18.5	P11	1	1	-e	+e	17	18	41987.2930	11263.5655	30723.7266	19.31	18.41
17.5	18.5	P12	1	1	-e	+e	17	19	41987.2930	11926.6460	30060.6465	0.2108	0.2095
17.5	18.5	P22	1	1	+f	-f	18	19	42517.6914	11917.2964	30600.3945	19.01	17.38
17.5	18.5	P21	1	1	+f	-f	18	18	42517.6914	11275.7970	31241.8945	0.5172	0.4509
17.5	17.5	Q12	1	1	-e	+f	17	18	41987.2930	11290.3401	30696.9531	0.7439	0.7095
17.5	17.5	Q11	1	1	-e	+f	17	17	41987.2930	10675.2353	31312.0586	35.29	32.19
17.5	17.5	Q21	1	1	+f	-e	18	17	42517.6914	10664.1110	31853.5801	0.6623	0.5489
17.5	17.5	Q22	1	1	+f	-e	18	18	42517.6914	11298.7342	31218.9570	35.37	30.84
17.5	16.5	R11	1	1	-e	+e	17	16	41987.2930	10093.7168	31893.5762	16.03	13.96
17.5	16.5	R12	1	1	-e	+e	17	17	41987.2930	10699.3128	31287.9805	0.4904	0.4474
17.5	16.5	R22	1	1	+f	-f	18	17	42517.6914	10691.8481	31825.8438	16.29	13.50
17.5	16.5	R21	1	1	+f	-f	18	16	42517.6914	10103.7597	32413.9316	0.2402	0.1888
18.5	19.5	P11	1	1	+e	-e	18	19	42521.4237	11891.3706	30630.0527	20.31	18.57
18.5	19.5	P12	1	1	+e	-e	18	20	42521.4237	12582.2851	29939.1387	0.2036	0.1945
18.5	19.5	P22	1	1	-f	+f	19	20	43075.8309	12571.9589	30503.8711	20.02	17.49
18.5	19.5	P21	1	1	-f	+f	19	19	43075.8309	11904.7302	31171.1016	0.4990	0.4143
18.5	18.5	Q12	1	1	+e	-f	18	19	42521.4237	11917.2964	30604.1270	0.7186	0.6571
18.5	18.5	Q11	1	1	+e	-f	18	18	42521.4237	11275.7970	31245.6270	37.32	32.54
18.5	18.5	Q21	1	1	-f	+e	19	18	43075.8309	11263.5655	31812.2656	0.6373	0.5009
18.5	18.5	Q22	1	1	-f	+e	19	19	43075.8309	11926.6460	31149.1855	37.40	31.05
18.5	17.5	R11	1	1	+e	-e	18	17	42521.4237	10664.1110	31857.3125	17.05	14.13
18.5	17.5	R12	1	1	+e	-e	18	18	42521.4237	11298.7342	31222.6895	0.4698	0.4097
18.5	17.5	R22	1	1	-f	+f	19	18	43075.8309	11290.3401	31785.4902	17.29	13.59
18.5	17.5	R21	1	1	-f	+f	19	17	43075.8309	10675.2353	32400.5957	0.2329	0.1728
19.5	20.5	P11	1	1	-e	+e	19	20	43079.7366	12546.7845	30532.9512	21.31	18.62
19.5	20.5	P12	1	1	-e	+e	19	21	43079.7366	13264.8605	29814.8770	0.1973	0.1805
19.5	20.5	P22	1	1	+f	-f	20	21	43657.2935	13253.5413	30403.7520	21.03	17.49
19.5	20.5	P21	1	1	+f	-f	20	20	43657.2935	12561.2884	31096.0059	0.4828	0.3801
19.5	19.5	Q12	1	1	-e	+f	19	20	43079.7366	12571.9589	30507.7773	0.6961	0.6081
19.5	19.5	Q11	1	1	-e	+f	19	19	43079.7366	11904.7302	31175.0059	39.34	32.66
19.5	19.5	Q21	1	1	+f	-e	20	19	43657.2935	11891.3706	31765.9238	0.6150	0.4564
19.5	19.5	Q22	1	1	+f	-e	20	20	43657.2935	12582.2851	31075.0078	39.43	31.04
19.5	18.5	R11	1	1	-e	+e	19	18	43079.7366	11263.5655	31816.1719	18.06	14.20
19.5	18.5	R12	1	1	-e	+e	19	19	43079.7366	11926.6460	31153.0898	0.4514	0.3747
19.5	18.5	R22	1	1	+f	-f	20	19	43657.2935	11917.2964	31739.9980	18.29	13.58
19.5	18.5	R21	1	1	+f	-f	20	18	43657.2935	11275.7970	32381.4961	0.2264	0.1578
20.5	21.5	P11	1	1	+e	-e	20	21	43661.3687	13229.0347	30432.3340	22.31	18.55
20.5	21.5	P12	1	1	+e	-e	20	22	43661.3687	13973.5545	29687.8145	0.1917	0.1674
20.5	21.5	P22	1	1	-f	+f	21	22	44261.1761	13961.2307	30299.9453	22.05	17.37
20.5	21.5	P21	1	1	-f	+f	21	21	44261.1761	13244.6941	31016.4824	0.4683	0.3481
20.5	20.5	Q12	1	1	+e	-f	20	21	43661.3687	13253.5413	30407.8281	0.6761	0.5621
20.5	20.5	Q11	1	1	+e	-f	20	20	43661.3687	12561.2884	31100.0801	41.36	32.56
20.5	20.5	Q21	1	1	-f	+e	21	20	44261.1761	12546.7845	31714.3906	0.5950	0.4151
20.5	20.5	Q22	1	1	-f	+e	21	21	44261.1761	13264.8605	30996.3164	41.45	30.81
20.5	19.5	R11	1	1	+e	-e	20	19	43661.3687	11891.3706	31769.9980	19.07	14.16
20.5	19.5	R12	1	1	+e	-e	20	20	43661.3687	12582.2851	31079.0840	0.4348	0.3423
20.5	19.5	R22	1	1	-f	+f	21	20	44261.1761	12571.9589	31689.2168	19.29	13.46
20.5	19.5	R21	1	1	-f	+f	21	19	44261.1761	11904.7302	32356.4453	0.2206	0.1438
21.5	22.5	P11	1	1	-e	+e	21	22	44265.4167	13937.3195	30328.0977	23.31	18.37
21.5	22.5	P12	1	1	-e	+e	21	23	44265.4167	14707.5231	29557.8945	0.1867	0.1550
21.5	22.5	P22	1	1	+f	-f	22	23	44886.5347	14694.1882	30192.3457	23.05	17.14
21.5	22.5	P21	1	1	+f	-f	22	22	44886.5347	13954.1405	30932.3945	0.4553	0.3181
21.5	21.5	Q12	1	1	-e	+f	21	22	44265.4167	13961.2307	30304.1855	0.6582	0.5187
21.5	21.5	Q11	1	1	-e	+f	21	21	44265.4167	13244.6941	31020.7227	43.38	32.25
21.5	21.5	Q21	1	1	+f	-e	22	21	44886.5347	13229.0347	31657.5000	0.5771	0.3766
21.5	21.5	Q22	1	1	+f	-e	22	22	44886.5347	13973.5545	30912.9805	43.47	30.37
21.5	20.5	R11	1	1	-e	+e	21	20	44265.4167	12546.7845	31718.6328	20.08	14.01
21.5	20.5	R12	1	1	-e	+e	21	21	44265.4167	13264.8605	31000.5566	0.4198	0.3121
21.5	20.5	R22	1	1	+f	-f	22	21	44886.5347	13253.5413	31632.9941	20.30	13.24
21.5	20.5	R21	1	1	+f	-f	22	20	44886.5347	12561.2884	32325.2461	0.2155	0.1306
22.5	23.5	P11	1	1	+e	-e	22	23	44890.9367	14670.8094	30220.1270	24.31	18.08
22.5	23.5	P12	1	1	+e	-e	22	24	44890.9367	15465.8977	29425.0391	0.1823	0.1433
22.5	23.5	P22	1	1	-f	+f	23	24	45532.3845	15451.5498	30080.8340	24.06	16.81
22.5	23.5	P21	1	1	-f	+f	23	23	45532.3845	14688.7932	30843.5918	0.4436	0.2899
22.5	22.5	Q12	1	1	+e	-f	22	23	44890.9367	14694.1882	30196.7480	0.6423	0.4777
22.5	22.5	Q11	1	1	+e	-f	22	22	44890.9367	13954.1405	30936.7969	45.40	31.72
22.5	22.5	Q21	1	1	-f	+e	23	22	45532.3845	13937.3195	31595.0645	0.5611	0.3407
22.5	22.5	Q22	1	1	-f	+e	23	23	45532.3845	14707.5231	30824.8613	45.49	29.72
22.5	21.5	R11	1	1	+e	-e	22	21	44890.9367	13229.0347	31661.9023	21.09	13.76
22.5	21.5	R12	1	1	+e	-e	22	22	44890.9367	13973.5545	30917.3828	0.4064	0.2840
22.5	21.5	R22	1	1	-f	+f	23	22	45532.3845	13961.2307	31571.1543	21.30	12.93
22.5	21.5	R21	1	1	-f	+f	23	21	45532.3845	13244.6941	32287.6895	0.2110	0.1183
23.5	24.5	P11	1	1	-e	+e	23	24	45536.9437	15428.6486	30108.2949	25.31	17.68
23.5	24.5	P12	1	1	-e	+e	23	25	45536.9437	16247.7858	29289.1582	0.1785	0.1322
23.5	24.5	P22	1	1	+f	-f	24	25	46197.6984	16232.4280	29965.2695	25.07	16.36
23.5	24.5	P21	1	1	+f	-f	24	24	46197.6984	15447.7916	30749.9062	0.4331	0.2633
23.5	23.5	Q12	1	1	-e	+f	23	24	45536.9437	15451.5498	30085.3945	0.6283	0.4388
23.5	23.5	Q11	1	1	-e	+f	23	23	45536.9437	14688.7932	30848.1504	47.42	30.99
23.5	23.5	Q21	1	1	+f	-e	24	23	46197.6984	14670.8094	31526.8887	0.5467	0.3071
23.5	23.5	Q22	1	1	+f	-e	24	24	46197.6984	15465.8977	30731.8008	47.50	28.87
23.5	22.5	R11	1	1	-e	+e	23	22	45536.9437	13937.3195	31599.6250	22.10	13.42
23.5	22.5	R12	1	1	-e	+e	23	23	45536.9437	14707.5231	30829.4199	0.3942	0.2576
23.5	22.5	R22	1	1	+f	-f	24	23	46197.6984	14694.1882	31503.5098	22.30	12.52
23.5	22.5	R21	1	1	+f	-f	24	22	46197.6984	13954.1405	32243.5586	0.2071	0.1067
24.5	25.5	P11	1	1	+e	-e	24	25	46202.4108	16209.9562	29992.4551	26.31	17.17
24.5	25.5	P12	1	1	+e	-e	24	26	46202.4108	17052.2720	29150.1387	0.1751	0.1217
24.5	25.5	P22	1	1	-f	+f	25	26	46881.4060	17035.9121	29845.4941	26.07	15.81
24.5	25.5	P21	1	1	-f	+f	25	25	46881.4060	16230.2497	30651.1562	0.4238	0.2382
24.5	24.5	Q12	1	1	+e	-f	24	25	46202.4108	16232.4280	29969.9824	0.6158	0.4019
24.5	24.5	Q11	1	1	+e	-f	24	24	46202.4108	15447.7916	30754.6191	49.43	30.04
24.5	24.5	Q21	1	1	-f	+e	25	24	46881.4060	15428.6486	31452.7578	0.5340	0.2756
24.5	24.5	Q22	1	1	-f	+e	25	25	46881.4060	16247.7858	30633.6211	49.52	27.82
24.5	23.5	R11	1	1	+e	-e	24	23	46202.4108	14670.8094	31531.6016	23.10	12.98
24.5	23.5	R12	1	1	+e	-e	24	24	46202.4108	15465.8977	30736.5137	0.3833	0.2330
24.5	23.5	R22	1	1	-f	+f	25	24	46881.4060	15451.5498	31429.8555	23.29	12.02
24.5	23.5	R21	1	1	-f	+f	25	23	46881.4060	14688.7932	32192.6133	0.2037	9.5753E-02
25.5	26.5	P11	1	1	-e	+e	25	26	46886.2675	17013.8273	29872.4395	27.30	16.55
25.5	26.5	P12	1	1	-e	+e	25	27	46886.2675	17878.4194	29007.8477	0.1722	0.1116
25.5	26.5	P22	1	1	+f	-f	26	27	47582.3917	17861.0698	29721.3223	27.07	15.15
25.5	26.5	P21	1	1	+f	-f	26	26	47582.3917	17035.2581	30547.1328	0.4155	0.2144
25.5	25.5	Q12	1	1	-e	+f	25	26	46886.2675	17035.9121	29850.3555	0.6048	0.3667
25.5	25.5	Q11	1	1	-e	+f	25	25	46886.2675	16230.2497	30656.0176	51.44	28.91
25.5	25.5	Q21	1	1	+f	-e	26	25	47582.3917	16209.9562	31372.4355	0.5226	0.2462
25.5	25.5	Q22	1	1	+f	-e	26	26	47582.3917	17052.2720	30530.1191	51.53	26.59
25.5	24.5	R11	1	1	-e	+e	25	24	46886.2675	15428.6486	31457.6191	24.11	12.44
25.5	24.5	R12	1	1	-e	+e	25	25	46886.2675	16247.7858	30638.4824	0.3734	0.2099
25.5	24.5	R22	1	1	+f	-f	26	25	47582.3917	16232.4280	31349.9629	24.29	11.44
25.5	24.5	R21	1	1	+f	-f	26	24	47582.3917	15447.7916	32134.5996	0.2007	8.5463E-02
26.5	27.5	P11	1	1	+e	-e	26	27	47587.3981	17839.3345	29748.0645	28.30	15.84
26.5	27.5	P12	1	1	+e	-e	26	28	47587.3981	18725.2701	28862.1289	0.1697	0.1019
26.5	27.5	P22	1	1	-f	+f	27	28	48299.4914	18706.9478	29592.5430	28.07	14.41
26.5	27.5	P21	1	1	-f	+f	27	27	48299.4914	17861.8845	30437.6074	0.4081	0.1920
26.5	26.5	Q12	1	1	+e	-f	26	27	47587.3981	17861.0698	29726.3281	0.5952	0.3332
26.5	26.5	Q11	1	1	+e	-f	26	26	47587.3981	17035.2581	30552.1406	53.45	27.59
26.5	26.5	Q21	1	1	-f	+e	27	26	48299.4914	17013.8273	31285.6641	0.5125	0.2186
26.5	26.5	Q22	1	1	-f	+e	27	27	48299.4914	17878.4194	30421.0723	53.54	25.19
26.5	25.5	R11	1	1	+e	-e	26	25	47587.3981	16209.9562	31377.4414	25.11	11.83
26.5	25.5	R12	1	1	+e	-e	26	26	47587.3981	17052.2720	30535.1270	0.3646	0.1882
26.5	25.5	R22	1	1	-f	+f	27	26	48299.4914	17035.9121	31263.5801	25.29	10.79
26.5	25.5	R21	1	1	-f	+f	27	25	48299.4914	16230.2497	32069.2422	0.1982	7.5781E-02
27.5	28.5	P11	1	1	-e	+e	27	28	48304.6388	18685.5286	29619.1094	29.29	15.03
27.5	28.5	P12	1	1	-e	+e	27	29	48304.6388	19591.8462	28712.7930	0.1676	9.2727E-02
27.5	28.5	P22	1	1	+f	-f	28	29	49031.4897	19572.5727	29458.9180	29.07	13.58
27.5	28.5	P21	1	1	+f	-f	28	28	49031.4897	18709.1754	30322.3145	0.4015	0.1709
27.5	27.5	Q12	1	1	-e	+f	27	28	48304.6388	18706.9478	29597.6914	0.5869	0.3012
27.5	27.5	Q11	1	1	-e	+f	27	27	48304.6388	17861.8845	30442.7539	55.46	26.10
27.5	27.5	Q21	1	1	+f	-e	28	27	49031.4897	17839.3345	31192.1543	0.5036	0.1928
27.5	27.5	Q22	1	1	+f	-e	28	28	49031.4897	18725.2701	30306.2188	55.55	23.64
27.5	26.5	R11	1	1	-e	+e	27	26	48304.6388	17013.8273	31290.8105	26.11	11.14
27.5	26.5	R12	1	1	-e	+e	27	27	48304.6388	17878.4194	30426.2188	0.3566	0.1678
27.5	26.5	R22	1	1	+f	-f	28	27	49031.4897	17861.0698	31170.4199	26.28	10.06
27.5	26.5	R21	1	1	+f	-f	28	26	49031.4897	17035.2581	31996.2324	0.1961	6.6684E-02
28.5	29.5	P11	1	1	+e	-e	28	29	49036.7740	19551.4400	29485.3340	30.28	14.14
28.5	29.5	P12	1	1	+e	-e	28	30	49036.7740	20477.1511	28559.6230	0.1658	8.3899E-02
28.5	29.5	P22	1	1	-f	+f	29	30	49777.1147	20456.9518	29320.1621	30.07	12.67
28.5	29.5	P21	1	1	-f	+f	29	29	49777.1147	19576.1566	30200.9590	0.3958	0.1509
28.5	28.5	Q12	1	1	+e	-f	28	29	49036.7740	19572.5727	29464.2012	0.5797	0.2707
28.5	28.5	Q11	1	1	+e	-f	28	28	49036.7740	18709.1754	30327.5996	57.46	24.45
28.5	28.5	Q21	1	1	-f	+e	29	28	49777.1147	18685.5286	31091.5859	0.4958	0.1687
28.5	28.5	Q22	1	1	-f	+e	29	29	49777.1147	19591.8462	30185.2676	57.56	21.94
28.5	27.5	R11	1	1	+e	-e	28	27	49036.7740	17839.3345	31197.4395	27.11	10.38
28.5	27.5	R12	1	1	+e	-e	28	28	49036.7740	18725.2701	30311.5039	0.3494	0.1487
28.5	27.5	R22	1	1	-f	+f	29	28	49777.1147	18706.9478	31070.1660	27.28	9.279
28.5	27.5	R21	1	1	-f	+f	29	27	49777.1147	17861.8845	31915.2305	0.1944	5.8155E-02
29.5	30.5	P11	1	1	-e	+e	29	30	49782.5321	20436.0792	29346.4531	31.28	13.18
29.5	29.5	Q12	1	1	-e	+f	29	30	49782.5321	20456.9518	29325.5801	0.5736	0.2417
29.5	29.5	Q11	1	1	-e	+f	29	29	49782.5321	19576.1566	30206.3750	59.47	22.67
29.5	28.5	R11	1	1	-e	+e	29	28	49782.5321	18685.5286	31097.0039	28.11	9.561
29.5	28.5	R12	1	1	-e	+e	29	29	49782.5321	19591.8462	30190.6855	0.3431	0.1308
0.5	1.5	P11	1	2	+e	-e	0	1	37238.6707	8780.8393	28457.8320	2.344	3.6111E-02
0.5	1.5	P12	1	2	+e	-e	0	2	37238.6707	8964.5382	28274.1328	0.3289	4.6658E-03
0.5	1.5	P22	1	2	-f	+f	1	2	37270.7054	8964.7787	28305.9258	1.077	1.5928E-02
0.5	1.5	P21	1	2	-f	+f	1	1	37270.7054	8780.8865	28489.8184	1.595	2.5576E-02
0.5	0.5	Q12	1	2	+e	-f	0	1	37238.6707	8908.4665	28330.2051	1.336	2.0590E-02
0.5	0.5	Q21	1	2	-f	+e	1	0	37270.7054	8908.3227	28362.3828	1.336	2.2281E-02
1.5	2.5	P11	1	2	-e	+e	1	2	37271.0297	8858.6106	28412.4199	3.160	4.6718E-02
1.5	2.5	P12	1	2	-e	+e	1	3	37271.0297	9057.6625	28213.3672	0.4481	5.8284E-03
1.5	2.5	P22	1	2	+f	-f	2	3	37335.0502	9057.9216	28277.1289	2.104	2.9819E-02
1.5	2.5	P21	1	2	+f	-f	2	2	37335.0502	8858.7831	28476.2676	1.504	2.4092E-02
1.5	1.5	Q12	1	2	-e	+f	1	2	37271.0297	8964.7787	28306.2500	1.526	2.2568E-02
1.5	1.5	Q11	1	2	-e	+f	1	1	37271.0297	8780.8865	28490.1426	2.215	3.5515E-02
1.5	1.5	Q21	1	2	+f	-e	2	1	37335.0502	8780.8393	28554.2109	1.017	1.7615E-02
1.5	1.5	Q22	1	2	+f	-e	2	2	37335.0502	8964.5382	28370.5117	2.724	4.3640E-02
1.5	0.5	R11	1	2	-e	+e	1	0	37271.0297	8908.3227	28362.7070	0.6681	1.1140E-02
1.5	0.5	R22	1	2	+f	-f	2	1	37335.0502	8908.4665	28426.5840	0.6682	1.1567E-02
2.5	3.5	P11	1	2	+e	-e	2	3	37335.5902	8968.2601	28367.3301	4.095	5.8034E-02
2.5	3.5	P12	1	2	+e	-e	2	4	37335.5902	9186.9880	28148.6016	0.4862	5.7752E-03
2.5	3.5	P22	1	2	-f	+f	3	4	37431.4989	9187.1755	28244.3242	3.175	4.3079E-02
2.5	3.5	P21	1	2	-f	+f	3	3	37431.4989	8968.6481	28462.8516	1.407	2.2507E-02
2.5	2.5	Q12	1	2	+e	-f	2	3	37335.5902	9057.9216	28277.6680	1.655	2.3459E-02
2.5	2.5	Q11	1	2	+e	-f	2	2	37335.5902	8858.7831	28476.8066	4.186	6.7060E-02
2.5	2.5	Q21	1	2	-f	+e	3	2	37431.4989	8858.6106	28572.8887	1.346	2.4158E-02
2.5	2.5	Q22	1	2	-f	+e	3	3	37431.4989	9057.6625	28373.8359	4.496	7.1932E-02
2.5	1.5	R11	1	2	+e	-e	2	1	37335.5902	8780.8393	28554.7500	0.6477	1.1213E-02
2.5	1.5	R12	1	2	+e	-e	2	2	37335.5902	8964.5382	28371.0527	0.9557	1.5311E-02
2.5	1.5	R22	1	2	-f	+f	3	2	37431.4989	8964.7787	28466.7207	1.405	2.5224E-02
2.5	1.5	R21	1	2	-f	+f	3	1	37431.4989	8780.8865	28650.6133	0.1983	3.8285E-03
3.5	4.5	P11	1	2	-e	+e	3	4	37432.2540	9110.1904	28322.0645	5.082	6.8963E-02
3.5	4.5	P12	1	2	-e	+e	3	5	37432.2540	9351.8050	28080.4492	0.4847	5.2359E-03
3.5	4.5	P22	1	2	+f	-f	4	5	37559.9047	9351.8307	28208.0742	4.267	5.5374E-02
3.5	4.5	P21	1	2	+f	-f	4	4	37559.9047	9110.8841	28449.0215	1.301	2.0777E-02
3.5	3.5	Q12	1	2	-e	+f	3	4	37432.2540	9187.1755	28245.0781	1.664	2.2575E-02
3.5	3.5	Q11	1	2	-e	+f	3	3	37432.2540	8968.6481	28463.6055	6.226	9.9628E-02
3.5	3.5	Q21	1	2	+f	-e	4	3	37559.9047	8968.2601	28591.6445	1.444	2.6836E-02
3.5	3.5	Q22	1	2	+f	-e	4	4	37559.9047	9186.9880	28372.9160	6.446	0.1030
3.5	2.5	R11	1	2	-e	+e	3	2	37432.2540	8858.6106	28573.6426	1.507	2.7057E-02
3.5	2.5	R12	1	2	-e	+e	3	3	37432.2540	9057.6625	28374.5918	1.069	1.7112E-02
3.5	2.5	R22	1	2	+f	-f	4	3	37559.9047	9057.9216	28501.9824	2.254	4.1886E-02
3.5	2.5	R21	1	2	+f	-f	4	2	37559.9047	8858.7831	28701.1211	0.3232	6.6785E-03
4.5	5.5	P11	1	2	+e	-e	4	5	37560.8739	9284.6553	28276.2188	6.093	7.9078E-02
4.5	5.5	P12	1	2	+e	-e	4	6	37560.8739	9551.4663	28009.4082	0.4653	4.5504E-03
4.5	5.5	P22	1	2	-f	+f	5	6	37720.0719	9551.2453	28168.8262	5.363	6.6490E-02
4.5	5.5	P21	1	2	-f	+f	5	5	37720.0719	9285.7396	28434.3320	1.197	1.9072E-02
4.5	4.5	Q12	1	2	+e	-f	4	5	37560.8739	9351.8307	28209.0430	1.605	2.0836E-02
4.5	4.5	Q11	1	2	+e	-f	4	4	37560.8739	9110.8841	28449.9902	8.315	0.1328
4.5	4.5	Q21	1	2	-f	+e	5	4	37720.0719	9110.1904	28609.8809	1.434	2.7552E-02
4.5	4.5	Q22	1	2	-f	+e	5	5	37720.0719	9351.8050	28368.2676	8.487	0.1353
4.5	3.5	R11	1	2	+e	-e	4	3	37560.8739	8968.2601	28592.6133	2.478	4.6051E-02
4.5	3.5	R12	1	2	+e	-e	4	4	37560.8739	9186.9880	28373.8867	1.085	1.7329E-02
4.5	3.5	R22	1	2	-f	+f	5	4	37720.0719	9187.1755	28532.8965	3.179	6.1072E-02
4.5	3.5	R21	1	2	-f	+f	5	3	37720.0719	8968.6481	28751.4238	0.3842	8.4673E-03
5.5	6.5	P11	1	2	-e	+e	5	6	37721.2540	9491.7566	28229.4980	7.114	8.8205E-02
5.5	6.5	P12	1	2	-e	+e	5	7	37721.2540	9785.3906	27935.8633	0.4390	3.8691E-03
5.5	6.5	P22	1	2	+f	-f	6	7	37911.7567	9784.8441	28126.9121	6.453	7.6361E-02
5.5	6.5	P21	1	2	+f	-f	6	6	37911.7567	9493.3106	28418.4453	1.100	1.7490E-02
5.5	5.5	Q12	1	2	-e	+f	5	6	37721.2540	9551.2453	28170.0078	1.519	1.8829E-02
5.5	5.5	Q11	1	2	-e	+f	5	5	37721.2540	9285.7396	28435.5137	10.42	0.1661
5.5	5.5	Q21	1	2	+f	-e	6	5	37911.7567	9284.6553	28627.1016	1.376	2.7280E-02
5.5	5.5	Q22	1	2	+f	-e	6	6	37911.7567	9551.4663	28360.2910	10.57	0.1679
5.5	4.5	R11	1	2	-e	+e	5	4	37721.2540	9110.1904	28611.0645	3.504	6.7319E-02
5.5	4.5	R12	1	2	-e	+e	5	5	37721.2540	9351.8050	28369.4492	1.050	1.6740E-02
5.5	4.5	R22	1	2	+f	-f	6	5	37911.7567	9351.8307	28559.9258	4.149	8.2266E-02
5.5	4.5	R21	1	2	+f	-f	6	4	37911.7567	9110.8841	28800.8730	0.4058	9.5027E-03
6.5	7.5	P11	1	2	+e	-e	6	7	37913.1501	9731.4658	28181.6836	8.138	9.6291E-02
6.5	7.5	P12	1	2	+e	-e	6	8	37913.1501	10053.0427	27860.1074	0.4113	3.2505E-03
6.5	7.5	P22	1	2	-f	+f	7	8	38134.6672	10052.0977	28082.5703	7.536	8.4998E-02
6.5	7.5	P21	1	2	-f	+f	7	7	38134.6672	9733.5625	28401.1055	1.014	1.6068E-02
6.5	6.5	Q12	1	2	+e	-f	6	7	37913.1501	9784.8441	28128.3066	1.424	1.6851E-02
6.5	6.5	Q11	1	2	+e	-f	6	6	37913.1501	9493.3106	28419.8398	12.53	0.1992
6.5	6.5	Q21	1	2	-f	+e	7	6	38134.6672	9491.7566	28642.9102	1.299	2.6540E-02
6.5	6.5	Q22	1	2	-f	+e	7	7	38134.6672	9785.3906	28349.2773	12.66	0.2005
6.5	5.5	R11	1	2	+e	-e	6	5	37913.1501	9284.6553	28628.4941	4.555	9.0308E-02
6.5	5.5	R12	1	2	+e	-e	6	6	37913.1501	9551.4663	28361.6836	0.9942	1.5802E-02
6.5	5.5	R22	1	2	-f	+f	7	6	38134.6672	9551.2453	28583.4219	5.144	0.1051
6.5	5.5	R21	1	2	-f	+f	7	5	38134.6672	9285.7396	28848.9277	0.4058	1.0063E-02
7.5	8.5	P11	1	2	-e	+e	7	8	38136.2702	10003.6472	28132.6230	9.161	0.1033
7.5	8.5	P12	1	2	-e	+e	7	9	38136.2702	10353.9108	27782.3594	0.3847	2.7114E-03
7.5	8.5	P22	1	2	+f	-f	8	9	38388.4641	10352.4996	28035.9648	8.608	9.2449E-02
7.5	8.5	P21	1	2	+f	-f	8	8	38388.4641	10006.3542	28382.1094	0.9389	1.4806E-02
7.5	7.5	Q12	1	2	-e	+f	7	8	38136.2702	10052.0977	28084.1719	1.332	1.5023E-02
7.5	7.5	Q11	1	2	-e	+f	7	7	38136.2702	9733.5625	28402.7070	14.64	0.2319
7.5	7.5	Q21	1	2	+f	-e	8	7	38388.4641	9731.4658	28656.9980	1.219	2.5604E-02
7.5	7.5	Q22	1	2	+f	-e	8	8	38388.4641	10053.0427	28335.4219	14.75	0.2326
7.5	6.5	R11	1	2	-e	+e	7	6	38136.2702	9491.7566	28644.5137	5.613	0.1147
7.5	6.5	R12	1	2	-e	+e	7	7	38136.2702	9785.3906	28350.8789	0.9316	1.4755E-02
7.5	6.5	R22	1	2	+f	-f	8	7	38388.4641	9784.8441	28603.6191	6.151	0.1292
7.5	6.5	R21	1	2	+f	-f	8	6	38388.4641	9493.3106	28895.1543	0.3952	1.0339E-02
8.5	9.5	P11	1	2	+e	-e	8	9	38390.2747	10308.0772	28082.1973	10.18	0.1094
8.5	9.5	P12	1	2	+e	-e	8	10	38390.2747	10687.4885	27702.7871	0.3601	2.2510E-03
8.5	9.5	P22	1	2	-f	+f	9	10	38672.7610	10685.5483	27987.2129	9.672	9.8771E-02
8.5	9.5	P21	1	2	-f	+f	9	9	38672.7610	10311.4575	28361.3027	0.8728	1.3691E-02
8.5	8.5	Q12	1	2	+e	-f	8	9	38390.2747	10352.4996	28037.7754	1.247	1.3387E-02
8.5	8.5	Q11	1	2	+e	-f	8	8	38390.2747	10006.3542	28383.9199	16.73	0.2639
8.5	8.5	Q21	1	2	-f	+e	9	8	38672.7610	10003.6472	28669.1133	1.142	2.4611E-02
8.5	8.5	Q22	1	2	-f	+e	9	9	38672.7610	10353.9108	28318.8496	16.84	0.2642
8.5	7.5	R11	1	2	+e	-e	8	7	38390.2747	9731.4658	28658.8086	6.672	0.1402
8.5	7.5	R12	1	2	+e	-e	8	8	38390.2747	10053.0427	28337.2324	0.8698	1.3716E-02
8.5	7.5	R22	1	2	-f	+f	9	8	38672.7610	10052.0977	28620.6641	7.164	0.1544
8.5	7.5	R21	1	2	-f	+f	9	7	38672.7610	9733.5625	28939.1992	0.3798	1.0446E-02
9.5	10.5	P11	1	2	-e	+e	9	10	38674.7769	10644.4595	28030.3184	11.20	0.1144
9.5	10.5	P12	1	2	-e	+e	9	11	38674.7769	11053.2619	27621.5156	0.3379	1.8616E-03
9.5	10.5	P22	1	2	+f	-f	10	11	38987.1250	11050.7341	27936.3906	10.73	0.1040
9.5	10.5	P21	1	2	+f	-f	10	10	38987.1250	10648.5716	28338.5527	0.8152	1.2705E-02
9.5	9.5	Q12	1	2	-e	+f	9	10	38674.7769	10685.5483	27989.2285	1.169	1.1941E-02
9.5	9.5	Q11	1	2	-e	+f	9	9	38674.7769	10311.4575	28363.3203	18.82	0.2952
9.5	9.5	Q21	1	2	+f	-e	10	9	38987.1250	10308.0772	28679.0469	1.070	2.3625E-02
9.5	9.5	Q22	1	2	+f	-e	10	10	38987.1250	10687.4885	28299.6367	18.92	0.2949
9.5	8.5	R11	1	2	-e	+e	9	8	38674.7769	10003.6472	28671.1289	7.728	0.1666
9.5	8.5	R12	1	2	-e	+e	9	9	38674.7769	10353.9108	28320.8652	0.8120	1.2737E-02
9.5	8.5	R22	1	2	+f	-f	10	9	38987.1250	10352.4996	28634.6250	8.178	0.1805
9.5	8.5	R21	1	2	+f	-f	10	8	38987.1250	10006.3542	28980.7715	0.3629	1.0455E-02
10.5	11.5	P11	1	2	+e	-e	10	11	38989.3439	11012.4348	27976.9082	12.22	0.1185
10.5	11.5	P12	1	2	+e	-e	10	12	38989.3439	11450.7003	27538.6445	0.3181	1.5338E-03
10.5	11.5	P22	1	2	-f	+f	11	12	39331.0777	11447.5310	27883.5469	11.78	0.1083
10.5	11.5	P21	1	2	-f	+f	11	11	39331.0777	11017.3328	28313.7441	0.7649	1.1829E-02
10.5	10.5	Q12	1	2	+e	-f	10	11	38989.3439	11050.7341	27938.6094	1.100	1.0670E-02
10.5	10.5	Q11	1	2	+e	-f	10	10	38989.3439	10648.5716	28340.7715	20.90	0.3257
10.5	10.5	Q21	1	2	-f	+e	11	10	39331.0777	10644.4595	28686.6191	1.005	2.2677E-02
10.5	10.5	Q22	1	2	-f	+e	11	11	39331.0777	11053.2619	28277.8164	20.99	0.3247
10.5	9.5	R11	1	2	+e	-e	10	9	38989.3439	10308.0772	28681.2676	8.778	0.1938
10.5	9.5	R12	1	2	+e	-e	10	10	38989.3439	10687.4885	28301.8555	0.7594	1.1835E-02
10.5	9.5	R22	1	2	-f	+f	11	10	39331.0777	10685.5483	28645.5293	9.193	0.2074
10.5	9.5	R21	1	2	-f	+f	11	9	39331.0777	10311.4575	29019.6211	0.3461	1.0404E-02
11.5	12.5	P11	1	2	-e	+e	11	12	39333.4968	11411.5889	27921.9082	13.24	0.1217
11.5	12.5	P12	1	2	-e	+e	11	13	39333.4968	11879.2512	27454.2461	0.3004	1.2584E-03
11.5	12.5	P22	1	2	+f	-f	12	13	39704.0951	11875.3905	27828.7051	12.82	0.1115
11.5	12.5	P21	1	2	+f	-f	12	12	39704.0951	11417.3228	28286.7715	0.7209	1.1046E-02
11.5	11.5	Q12	1	2	-e	+f	11	12	39333.4968	11447.5310	27885.9648	1.039	9.5536E-03
11.5	11.5	Q11	1	2	-e	+f	11	11	39333.4968	11017.3328	28316.1641	22.97	0.3552
11.5	11.5	Q21	1	2	+f	-e	12	11	39704.0951	11012.4348	28691.6602	0.9472	2.1775E-02
11.5	11.5	Q22	1	2	+f	-e	12	12	39704.0951	11450.7003	28253.3945	23.06	0.3533
11.5	10.5	R11	1	2	-e	+e	11	10	39333.4968	10644.4595	28689.0371	9.823	0.2216
11.5	10.5	R12	1	2	-e	+e	11	11	39333.4968	11053.2619	28280.2344	0.7121	1.1013E-02
11.5	10.5	R22	1	2	+f	-f	12	11	39704.0951	11050.7341	28653.3613	10.21	0.2347
11.5	10.5	R21	1	2	+f	-f	12	10	39704.0951	10648.5716	29055.5234	0.3301	1.0318E-02
12.5	13.5	P11	1	2	+e	-e	12	13	39706.7116	11841.4578	27865.2539	14.25	0.1240
12.5	13.5	P12	1	2	+e	-e	12	14	39706.7116	12338.3360	27368.3750	0.2848	1.0271E-03
12.5	13.5	P22	1	2	-f	+f	13	14	40105.6089	12333.7382	27771.8711	13.86	0.1138
12.5	13.5	P21	1	2	-f	+f	13	13	40105.6089	11848.0731	28257.5352	0.6822	1.0339E-02
12.5	12.5	Q12	1	2	+e	-f	12	13	39706.7116	11875.3905	27831.3203	0.9852	8.5696E-03
12.5	12.5	Q11	1	2	+e	-f	12	12	39706.7116	11417.3228	28289.3887	25.03	0.3835
12.5	12.5	Q21	1	2	-f	+e	13	12	40105.6089	11411.5889	28694.0195	0.8953	2.0920E-02
12.5	12.5	Q22	1	2	-f	+e	13	13	40105.6089	11879.2512	28226.3574	25.12	0.3807
12.5	11.5	R11	1	2	+e	-e	12	11	39706.7116	11012.4348	28694.2773	10.86	0.2497
12.5	11.5	R12	1	2	+e	-e	12	12	39706.7116	11450.7003	28256.0117	0.6699	1.0265E-02
12.5	11.5	R22	1	2	-f	+f	13	12	40105.6089	11447.5310	28658.0781	11.22	0.2622
12.5	11.5	R21	1	2	-f	+f	13	11	40105.6089	11017.3328	29088.2754	0.3153	1.0208E-02
13.5	14.5	P11	1	2	-e	+e	13	14	40108.4197	12301.5317	27806.8887	15.26	0.1254
13.5	14.5	P12	1	2	-e	+e	13	15	40108.4197	12827.3482	27281.0723	0.2710	8.3298E-04
13.5	14.5	P22	1	2	+f	-f	14	15	40535.0067	12821.9721	27713.0352	14.89	0.1152
13.5	14.5	P21	1	2	+f	-f	14	14	40535.0067	12309.0698	28225.9375	0.6482	9.6960E-03
13.5	13.5	Q12	1	2	-e	+f	13	14	40108.4197	12333.7382	27774.6816	0.9372	7.6988E-03
13.5	13.5	Q11	1	2	-e	+f	13	13	40108.4197	11848.0731	28260.3457	27.08	0.4104
13.5	13.5	Q21	1	2	+f	-e	14	13	40535.0067	11841.4578	28693.5488	0.8491	2.0107E-02
13.5	13.5	Q22	1	2	+f	-e	14	14	40535.0067	12338.3360	28196.6699	27.17	0.4064
13.5	12.5	R11	1	2	-e	+e	13	12	40108.4197	11411.5889	28696.8301	11.90	0.2780
13.5	12.5	R12	1	2	-e	+e	13	13	40108.4197	11879.2512	28229.1680	0.6323	9.5822E-03
13.5	12.5	R22	1	2	+f	-f	14	13	40535.0067	11875.3905	28659.6152	12.23	0.2897
13.5	12.5	R21	1	2	+f	-f	14	12	40535.0067	11417.3228	29117.6836	0.3019	1.0080E-02
14.5	15.5	P11	1	2	+e	-e	14	15	40538.0085	12791.2586	27746.7500	16.27	0.1259
14.5	15.5	P12	1	2	+e	-e	14	16	40538.0085	13345.6523	27192.3555	0.2587	6.7001E-04
14.5	15.5	P22	1	2	-f	+f	15	16	40991.6329	13339.4608	27652.1719	15.91	0.1157
14.5	15.5	P21	1	2	-f	+f	15	15	40991.6329	12799.7565	28191.8770	0.6181	9.1048E-03
14.5	14.5	Q12	1	2	+e	-f	14	15	40538.0085	12821.9721	27716.0371	0.8947	6.9241E-03
14.5	14.5	Q11	1	2	+e	-f	14	14	40538.0085	12309.0698	28228.9395	29.13	0.4357
14.5	14.5	Q21	1	2	-f	+e	15	14	40991.6329	12301.5317	28690.1016	0.8079	1.9329E-02
14.5	14.5	Q22	1	2	-f	+e	15	15	40991.6329	12827.3482	28164.2852	29.22	0.4303
14.5	13.5	R11	1	2	+e	-e	14	13	40538.0085	11841.4578	28696.5508	12.93	0.3062
14.5	13.5	R12	1	2	+e	-e	14	14	40538.0085	12338.3360	28199.6719	0.5988	8.9569E-03
14.5	13.5	R22	1	2	-f	+f	15	14	40991.6329	12333.7382	28657.8945	13.24	0.3168
14.5	13.5	R21	1	2	-f	+f	15	13	40991.6329	11848.0731	29143.5605	0.2897	9.9384E-03
15.5	16.5	P11	1	2	-e	+e	15	16	40994.8225	13310.0466	27684.7754	17.28	0.1256
15.5	16.5	P12	1	2	-e	+e	15	17	40994.8225	13892.5828	27102.2402	0.2478	5.3330E-04
15.5	16.5	P22	1	2	+f	-f	16	17	41474.7894	13885.5434	27589.2461	16.94	0.1153
15.5	16.5	P21	1	2	+f	-f	16	16	41474.7894	13319.5367	28155.2520	0.5914	8.5559E-03
15.5	15.5	Q12	1	2	-e	+f	15	16	40994.8225	13339.4608	27655.3613	0.8571	6.2308E-03
15.5	15.5	Q11	1	2	-e	+f	15	15	40994.8225	12799.7565	28195.0664	31.17	0.4591
15.5	15.5	Q21	1	2	+f	-e	16	15	41474.7894	12791.2586	28683.5312	0.7711	1.8577E-02
15.5	15.5	Q22	1	2	+f	-e	16	16	41474.7894	13345.6523	28129.1367	31.26	0.4522
15.5	14.5	R11	1	2	-e	+e	15	14	40994.8225	12301.5317	28693.2910	13.96	0.3339
15.5	14.5	R12	1	2	-e	+e	15	15	40994.8225	12827.3482	28167.4746	0.5689	8.3802E-03
15.5	14.5	R22	1	2	+f	-f	16	15	41474.7894	12821.9721	28652.8164	14.25	0.3433
15.5	14.5	R21	1	2	+f	-f	16	14	41474.7894	12309.0698	29165.7188	0.2788	9.7826E-03
16.5	17.5	P11	1	2	+e	-e	16	17	41478.1632	13857.2662	27620.8965	18.28	0.1244
16.5	17.5	P12	1	2	+e	-e	16	18	41478.1632	14467.4447	27010.7188	0.2382	4.1877E-04
16.5	17.5	P22	1	2	-f	+f	17	18	41983.7360	14459.5296	27524.2070	17.96	0.1140
16.5	17.5	P21	1	2	-f	+f	17	17	41983.7360	13867.7763	28115.9590	0.5677	8.0408E-03
16.5	16.5	Q12	1	2	+e	-f	16	17	41478.1632	13885.5434	27592.6191	0.8236	5.6061E-03
16.5	16.5	Q11	1	2	+e	-f	16	16	41478.1632	13319.5367	28158.6270	33.21	0.4804
16.5	16.5	Q21	1	2	-f	+e	17	16	41983.7360	13310.0466	28673.6895	0.7383	1.7844E-02
16.5	16.5	Q22	1	2	-f	+e	17	17	41983.7360	13892.5828	28091.1523	33.29	0.4715
16.5	15.5	R11	1	2	+e	-e	16	15	41478.1632	12791.2586	28686.9043	14.98	0.3609
16.5	15.5	R12	1	2	+e	-e	16	16	41478.1632	13345.6523	28132.5117	0.5423	7.8442E-03
16.5	15.5	R22	1	2	-f	+f	17	16	41983.7360	13339.4608	28644.2754	15.26	0.3688
16.5	15.5	R21	1	2	-f	+f	17	15	41983.7360	12799.7565	29183.9805	0.2690	9.6123E-03
17.5	18.5	P11	1	2	-e	+e	17	18	41987.2904	14432.2519	27555.0391	19.29	0.1224
17.5	18.5	P12	1	2	-e	+e	17	19	41987.2904	15069.5137	26917.7773	0.2296	3.2307E-04
17.5	18.5	P22	1	2	+f	-f	18	19	42517.6909	15060.6993	27456.9922	18.98	0.1118
17.5	18.5	P21	1	2	+f	-f	18	18	42517.6909	14443.8054	28073.8848	0.5466	7.5524E-03
17.5	17.5	Q12	1	2	-e	+f	17	18	41987.2904	14459.5296	27527.7617	0.7939	5.0395E-03
17.5	17.5	Q11	1	2	-e	+f	17	17	41987.2904	13867.7763	28119.5137	35.24	0.4991
17.5	17.5	Q21	1	2	+f	-e	18	17	42517.6909	13857.2662	28660.4238	0.7090	1.7122E-02
17.5	17.5	Q22	1	2	+f	-e	18	18	42517.6909	14467.4447	28050.2461	35.33	0.4881
17.5	16.5	R11	1	2	-e	+e	17	16	41987.2904	13310.0466	28677.2441	16.00	0.3867
17.5	16.5	R12	1	2	-e	+e	17	17	41987.2904	13892.5828	28094.7070	0.5184	7.3420E-03
17.5	16.5	R22	1	2	+f	-f	18	17	42517.6909	13885.5434	28632.1484	16.26	0.3928
17.5	16.5	R21	1	2	+f	-f	18	16	42517.6909	13319.5367	29198.1543	0.2603	9.4260E-03
18.5	19.5	P11	1	2	+e	-e	18	19	42521.4222	15034.3044	27487.1172	20.29	0.1195
18.5	19.5	P12	1	2	+e	-e	18	20	42521.4222	15698.0363	26823.3867	0.2220	2.4347E-04
18.5	19.5	P22	1	2	-f	+f	19	20	43075.8315	15688.3039	27387.5273	19.99	0.1087
18.5	19.5	P21	1	2	-f	+f	19	19	43075.8315	15046.9199	28028.9121	0.5278	7.0845E-03
18.5	18.5	Q12	1	2	+e	-f	18	19	42521.4222	15060.6993	27460.7227	0.7675	4.5217E-03
18.5	18.5	Q11	1	2	+e	-f	18	18	42521.4222	14443.8054	28077.6172	37.27	0.5149
18.5	18.5	Q21	1	2	-f	+e	19	18	43075.8315	14432.2519	28643.5801	0.6829	1.6403E-02
18.5	18.5	Q22	1	2	-f	+e	19	19	43075.8315	15069.5137	28006.3184	37.36	0.5014
18.5	17.5	R11	1	2	+e	-e	18	17	42521.4222	13857.2662	28664.1562	17.02	0.4110
18.5	17.5	R12	1	2	+e	-e	18	18	42521.4222	14467.4447	28053.9766	0.4970	6.8671E-03
18.5	17.5	R22	1	2	-f	+f	19	18	43075.8315	14459.5296	28616.3027	17.27	0.4148
18.5	17.5	R21	1	2	-f	+f	19	17	43075.8315	13867.7763	29208.0547	0.2525	9.2216E-03
19.5	20.5	P11	1	2	-e	+e	19	20	43079.7358	15662.6916	27417.0449	21.29	0.1158
19.5	20.5	P12	1	2	-e	+e	19	21	43079.7358	16352.2307	26727.5059	0.2153	1.7774E-04
19.5	20.5	P22	1	2	+f	-f	20	21	43657.2944	16341.5663	27315.7285	21.01	0.1047
19.5	20.5	P21	1	2	+f	-f	20	20	43657.2944	15676.3830	27980.9121	0.5110	6.6315E-03
19.5	19.5	Q12	1	2	-e	+f	19	20	43079.7358	15688.3039	27391.4316	0.7439	4.0453E-03
19.5	19.5	Q11	1	2	-e	+f	19	19	43079.7358	15046.9199	28032.8164	39.29	0.5274
19.5	19.5	Q21	1	2	+f	-e	20	19	43657.2944	15034.3044	28622.9902	0.6595	1.5681E-02
19.5	19.5	Q22	1	2	+f	-e	20	20	43657.2944	15698.0363	27959.2578	39.38	0.5111
19.5	18.5	R11	1	2	-e	+e	19	18	43079.7358	14432.2519	28647.4844	18.03	0.4332
19.5	18.5	R12	1	2	-e	+e	19	19	43079.7358	15069.5137	28010.2227	0.4779	6.4141E-03
19.5	18.5	R22	1	2	+f	-f	20	19	43657.2944	15060.6993	28596.5957	18.27	0.4345
19.5	18.5	R21	1	2	+f	-f	20	18	43657.2944	14443.8054	29213.4883	0.2456	8.9970E-03
20.5	21.5	P11	1	2	+e	-e	20	21	43661.3678	16316.6502	27344.7168	22.29	0.1111
20.5	21.5	P12	1	2	+e	-e	20	22	43661.3678	17031.2876	26630.0801	0.2093	1.2411E-04
20.5	21.5	P22	1	2	-f	+f	21	22	44261.1758	17019.6818	27241.4941	22.02	9.9745E-02
20.5	21.5	P21	1	2	-f	+f	21	21	44261.1758	16331.4265	27929.7500	0.4959	6.1889E-03
20.5	20.5	Q12	1	2	+e	-f	20	21	43661.3678	16341.5663	27319.8008	0.7230	3.6036E-03
20.5	20.5	Q11	1	2	+e	-f	20	20	43661.3678	15676.3830	27984.9844	41.32	0.5362
20.5	20.5	Q21	1	2	-f	+e	21	20	44261.1758	15662.6916	28598.4844	0.6385	1.4949E-02
20.5	20.5	Q22	1	2	-f	+e	21	21	44261.1758	16352.2307	27908.9453	41.41	0.5167
20.5	19.5	R11	1	2	+e	-e	20	19	43661.3678	15034.3044	28627.0625	19.05	0.4529
20.5	19.5	R12	1	2	+e	-e	20	20	43661.3678	15698.0363	27963.3320	0.4606	5.9782E-03
20.5	19.5	R22	1	2	-f	+f	21	20	44261.1758	15688.3039	28572.8711	19.27	0.4513
20.5	19.5	R21	1	2	-f	+f	21	19	44261.1758	15046.9199	29214.2559	0.2395	8.7497E-03
21.5	22.5	P11	1	2	-e	+e	21	22	44265.4146	16995.3871	27270.0273	23.29	0.1055
21.5	22.5	P12	1	2	-e	+e	21	23	44265.4146	17734.3706	26531.0449	0.2041	8.1183E-05
21.5	22.5	P22	1	2	+f	-f	22	23	44886.5320	17721.8187	27164.7129	23.02	9.3858E-02
21.5	22.5	P21	1	2	+f	-f	22	22	44886.5320	17011.2527	27875.2793	0.4825	5.7526E-03
21.5	21.5	Q12	1	2	-e	+f	21	22	44265.4146	17019.6818	27245.7324	0.7044	3.1914E-03
21.5	21.5	Q11	1	2	-e	+f	21	21	44265.4146	16331.4265	27933.9883	43.34	0.5408
21.5	21.5	Q21	1	2	+f	-e	22	21	44886.5320	16316.6502	28569.8809	0.6198	1.4202E-02
21.5	21.5	Q22	1	2	+f	-e	22	22	44886.5320	17031.2876	27855.2441	43.43	0.5178
21.5	20.5	R11	1	2	-e	+e	21	20	44265.4146	15662.6916	28602.7227	20.06	0.4696
21.5	20.5	R12	1	2	-e	+e	21	21	44265.4146	16352.2307	27913.1836	0.4451	5.5552E-03
21.5	20.5	R22	1	2	+f	-f	22	21	44886.5320	16341.5663	28544.9648	20.28	0.4646
21.5	20.5	R21	1	2	+f	-f	22	20	44886.5320	15676.3830	29210.1484	0.2341	8.4774E-03
22.5	23.5	P11	1	2	+e	-e	22	23	44890.9322	17698.0802	27192.8516	24.29	9.9025E-02
22.5	23.5	P12	1	2	+e	-e	22	24	44890.9322	18460.6173	26430.3145	0.1994	4.7913E-05
22.5	23.5	P22	1	2	-f	+f	23	24	45532.3789	18447.1194	27085.2598	24.03	8.7036E-02
22.5	23.5	P21	1	2	-f	+f	23	23	45532.3789	17715.0346	27817.3438	0.4704	5.3192E-03
22.5	22.5	Q12	1	2	+e	-f	22	23	44890.9322	17721.8187	27169.1133	0.6879	2.8043E-03
22.5	22.5	Q11	1	2	+e	-f	22	22	44890.9322	17011.2527	27879.6797	45.36	0.5408
22.5	22.5	Q21	1	2	-f	+e	23	22	45532.3789	16995.3871	28536.9922	0.6031	1.3434E-02
22.5	22.5	Q22	1	2	-f	+e	23	23	45532.3789	17734.3706	27798.0078	45.45	0.5138
22.5	21.5	R11	1	2	+e	-e	22	21	44890.9322	16316.6502	28574.2812	21.06	0.4827
22.5	21.5	R12	1	2	+e	-e	22	22	44890.9322	17031.2876	27859.6445	0.4312	5.1413E-03
22.5	21.5	R22	1	2	-f	+f	23	22	45532.3789	17019.6818	28512.6973	21.28	0.4739
22.5	21.5	R21	1	2	-f	+f	23	21	45532.3789	16331.4265	29200.9531	0.2294	8.1777E-03
23.5	24.5	P11	1	2	-e	+e	23	24	45536.9364	18423.8797	27113.0566	25.29	9.1593E-02
23.5	24.5	P12	1	2	-e	+e	23	25	45536.9364	19209.1397	26327.7969	0.1954	2.3585E-05
23.5	24.5	P22	1	2	+f	-f	24	25	46197.6918	19194.7004	27002.9922	25.04	7.9299E-02
23.5	24.5	P21	1	2	+f	-f	24	24	46197.6918	18441.9180	27755.7734	0.4597	4.8859E-03
23.5	23.5	Q12	1	2	-e	+f	23	24	45536.9364	18447.1194	27089.8164	0.6733	2.4387E-03
23.5	23.5	Q11	1	2	-e	+f	23	23	45536.9364	17715.0346	27821.9023	47.37	0.5356
23.5	23.5	Q21	1	2	+f	-e	24	23	46197.6918	17698.0802	28499.6113	0.5882	1.2641E-02
23.5	23.5	Q22	1	2	+f	-e	24	24	46197.6918	18460.6173	27737.0742	47.46	0.5045
23.5	22.5	R11	1	2	-e	+e	23	22	45536.9364	16995.3871	28541.5488	22.07	0.4917
23.5	22.5	R12	1	2	-e	+e	23	23	45536.9364	17734.3706	27802.5664	0.4186	4.7336E-03
23.5	22.5	R22	1	2	+f	-f	24	23	46197.6918	17721.8187	28475.8730	22.27	0.4787
23.5	22.5	R21	1	2	+f	-f	24	22	46197.6918	17011.2527	29186.4395	0.2252	7.8485E-03
24.5	25.5	P11	1	2	+e	-e	24	25	46202.4030	19171.9093	27030.4941	26.29	8.3257E-02
24.5	25.5	P22	1	2	-f	+f	25	26	46881.4057	19963.6536	26917.7520	26.04	7.0691E-02
24.5	25.5	P21	1	2	-f	+f	25	25	46881.4057	19191.0216	27690.3848	0.4501	4.4506E-03
24.5	24.5	Q12	1	2	+e	-f	24	25	46202.4030	19194.7004	27007.7031	0.6605	2.0920E-03
24.5	24.5	Q11	1	2	+e	-f	24	24	46202.4030	18441.9180	27760.4844	49.38	0.5249
24.5	24.5	Q21	1	2	-f	+e	25	24	46881.4057	18423.8797	28457.5254	0.5749	1.1819E-02
24.5	24.5	Q22	1	2	-f	+e	25	25	46881.4057	19209.1397	27672.2656	49.48	0.4892
24.5	23.5	R11	1	2	+e	-e	24	23	46202.4030	17698.0802	28504.3223	23.08	0.4960
24.5	23.5	R12	1	2	+e	-e	24	24	46202.4030	18460.6173	27741.7852	0.4073	4.3295E-03
24.5	23.5	R22	1	2	-f	+f	25	24	46881.4057	18447.1194	28434.2871	23.27	0.4784
24.5	23.5	R21	1	2	-f	+f	25	23	46881.4057	17715.0346	29166.3711	0.2217	7.4878E-03
